# Supplementary material for: A 3D printed sheath flow interface for surface enhanced Raman spectroscopy (SERS) detection in flow
Source: Analyst. 2024 Feb 2;149(6):1849–60. doi: 10.1039/d3an02125d (PMC10926779; doi:10.1039/d3an02125d)
Supplement: AN-149-D3AN02125D-s002 [file AN-149-D3AN02125D-s002.zip]

Archive with 6 entries (6 files):
- sheath_flow_cell_threaded-SilmecoSubstrates.3mf.3mf
- sheath_flow_cell_threaded-SilmecoSubstrates.f3d.f3d
- sheath_flow_cell_threaded-SilmecoSubstrates.obj.obj
- sheath_flow_cell_threaded-SilmecoSubstrates.stl.stl
- sheath_flow_cell_threaded-SilmecoSubstrates_TopPiece.obj.obj
- sheath_flow_cell_threaded-SilmecoSubstrates_TopPiece.stl.stl
