# Supplementary material for: A 3D printed sheath flow interface for surface enhanced Raman spectroscopy (SERS) detection in flow
Source: Analyst. 2024 Feb 2;149(6):1849–60. doi: 10.1039/d3an02125d (PMC10926779; doi:10.1039/d3an02125d)
Supplement: AN-149-D3AN02125D-s002 [file AN-149-D3AN02125D-s002.zip › sheath_flow_cell_threaded-SilmecoSubstrates_TopPiece.obj.obj]

# WaveFront *.obj file (generated by Autodesk ATF)

mtllib 7270427a-a595-4c25-a60f-d6387b8eb434.mtl

g Body1

v -8.179269 24.775172 5.000000
v -6.010912 24.392729 5.000000
v -3.809088 24.392729 5.000000
v -1.640731 24.775172 5.000000
v -3.158450 24.466711 4.960938
v -4.702513 24.346355 4.921875
v -6.249698 24.415914 4.882812
v -7.776732 24.674341 4.843750
v -9.260648 25.117751 4.804688
v -10.679125 25.739473 4.765625
v -12.010830 26.530156 4.726563
v -13.235732 27.477908 4.687500
v -14.335407 28.568473 4.648437
v -15.293315 29.785448 4.609375
v -16.095049 31.110530 4.570313
v -16.728549 32.523787 4.531250
v -17.184287 34.003963 4.492188
v -17.455408 35.528795 4.453125
v -17.537834 37.075347 4.414062
v -17.430327 38.620358 4.375000
v -17.134502 40.140590 4.335938
v -16.654808 41.613177 4.296875
v -15.998463 43.015970 4.257812
v -15.175336 44.327870 4.218750
v -14.197809 45.529143 4.179688
v -13.080585 46.601723 4.140625
v -11.840467 47.529477 4.101563
v -10.496109 48.298450 4.062500
v -9.067731 48.897076 4.023437
v -7.576817 49.316351 3.984375
v -6.045791 49.549970 3.945313
v -4.497681 49.594417 3.906250
v -2.955774 49.449025 3.867188
v -1.443260 49.115981 3.828125
v 0.017112 48.600293 3.789062
v 1.403374 47.909719 3.750000
v 2.694678 47.054644 3.710938
v 3.871601 46.047931 3.671875
v 4.916440 44.904721 3.632812
v 5.813480 43.642209 3.593750
v 6.549229 42.279384 3.554688
v 7.112620 40.836745 3.515625
v 7.495181 39.335990 3.476563
v 7.691155 37.799692 3.437500
v 7.697597 36.250958 3.398437
v 7.514408 34.713083 3.359375
v 7.144345 33.209198 3.320313
v 6.592974 31.761922 3.281250
v 5.868587 30.393024 3.242188
v 4.982080 29.123094 3.203125
v 3.946786 27.971232 3.164062
v 2.778279 26.954763 3.125000
v 1.494133 26.088977 3.085938
v 0.113662 25.386895 3.046875
v -1.342369 24.859077 3.007812
v -2.852060 24.513463 2.968750
v -4.392705 24.355250 2.929687
v -5.941130 24.386818 2.890625
v -7.474047 24.607692 2.851563
v -8.968397 25.014551 2.812500
v -10.401706 25.601275 2.773437
v -11.752414 26.359038 2.734375
v -13.000206 27.276444 2.695313
v -14.126314 28.339693 2.656250
v -15.113799 29.532794 2.617188
v -15.947810 30.837801 2.578125
v -16.615802 32.235086 2.539062
v -17.107728 33.703631 2.500000
v -17.416189 35.221350 2.460938
v -17.536545 36.765413 2.421875
v -17.466986 38.312598 2.382812
v -17.208559 39.839632 2.343750
v -16.765149 41.323548 2.304687
v -16.143427 42.742025 2.265625
v -15.352744 44.073730 2.226563
v -14.404992 45.298632 2.187500
v -13.314427 46.398307 2.148437
v -12.097452 47.356215 2.109375
v -10.772370 48.157949 2.070313
v -9.359113 48.791449 2.031250
v -7.878937 49.247187 1.992188
v -6.354105 49.518308 1.953125
v -4.807553 49.600734 1.914062
v -3.262542 49.493227 1.875000
v -1.742310 49.197402 1.835938
v -0.269723 48.717708 1.796875
v 1.133070 48.061363 1.757812
v 2.444970 47.238236 1.718750
v 3.646243 46.260709 1.679687
v 4.718823 45.143485 1.640625
v 5.646577 43.903367 1.601563
v 6.415550 42.559009 1.562500
v 7.014176 41.130631 1.523437
v 7.433451 39.639717 1.484375
v 7.667070 38.108691 1.445312
v 7.711517 36.560581 1.406250
v 7.566125 35.018674 1.367188
v 7.233081 33.506160 1.328125
v 6.717393 32.045788 1.289062
v 6.026819 30.659526 1.250000
v 5.171744 29.368222 1.210938
v 4.165031 28.191299 1.171875
v 3.021821 27.146460 1.132812
v 1.759309 26.249420 1.093750
v 0.396484 25.513671 1.054687
v -1.046155 24.950280 1.015625
v -2.546910 24.567719 0.976563
v -4.083208 24.371745 0.937500
v -5.631942 24.365303 0.898437
v -7.169817 24.548492 0.859375
v -8.673702 24.918555 0.820312
v -10.120978 25.469926 0.781250
v -11.489876 26.194313 0.742188
v -12.759806 27.080820 0.703125
v -13.911668 28.116114 0.664062
v -14.928137 29.284621 0.625000
v -15.793923 30.568767 0.585938
v -16.496005 31.949238 0.546875
v -17.023823 33.405269 0.507813
v -17.369437 34.914960 0.468750
v -17.527650 36.455605 0.429687
v -17.496082 38.004030 0.390625
v -17.275208 39.536947 0.351562
v -16.868349 41.031297 0.312500
v -16.281625 42.464606 0.273437
v -15.523862 43.815314 0.234375
v -14.606456 45.063106 0.195312
v -13.543207 46.189214 0.156250
v -12.350106 47.176699 0.117188
v -11.045099 48.010710 0.078125
v -9.647814 48.678702 0.039062
v -8.179269 49.170628 0.000000
v -6.010912 49.553071 0.000000
v -3.809088 49.553071 0.000000
v -1.640731 49.170628 0.000000
v -3.158450 49.479089 0.039063
v -4.702513 49.599445 0.078125
v -6.249698 49.529886 0.117188
v -7.776732 49.271459 0.156250
v -9.260648 48.828049 0.195312
v -10.679125 48.206327 0.234375
v -12.010830 47.415644 0.273438
v -13.235732 46.467892 0.312500
v -14.335407 45.377327 0.351563
v -15.293315 44.160352 0.390625
v -16.095049 42.835270 0.429687
v -16.728549 41.422013 0.468750
v -17.184287 39.941837 0.507813
v -17.455408 38.417005 0.546875
v -17.537834 36.870453 0.585938
v -17.430327 35.325442 0.625000
v -17.134502 33.805210 0.664063
v -16.654808 32.332623 0.703125
v -15.998463 30.929830 0.742188
v -15.175336 29.617930 0.781250
v -14.197809 28.416657 0.820312
v -13.080585 27.344077 0.859375
v -11.840467 26.416323 0.898438
v -10.496109 25.647350 0.937500
v -9.067731 25.048724 0.976562
v -7.576817 24.629449 1.015625
v -6.045791 24.395830 1.054688
v -4.497681 24.351383 1.093750
v -2.955774 24.496775 1.132813
v -1.443260 24.829819 1.171875
v 0.017112 25.345507 1.210937
v 1.403374 26.036081 1.250000
v 2.694678 26.891156 1.289063
v 3.871601 27.897869 1.328125
v 4.916440 29.041079 1.367188
v 5.813480 30.303591 1.406250
v 6.549229 31.666416 1.445312
v 7.112620 33.109055 1.484375
v 7.495181 34.609810 1.523438
v 7.691155 36.146108 1.562500
v 7.697597 37.694842 1.601562
v 7.514408 39.232717 1.640625
v 7.144345 40.736602 1.679688
v 6.592974 42.183878 1.718750
v 5.868587 43.552776 1.757813
v 4.982080 44.822706 1.796875
v 3.946786 45.974568 1.835937
v 2.778279 46.991037 1.875000
v 1.494133 47.856823 1.914063
v 0.113662 48.558905 1.953125
v -1.342369 49.086723 1.992188
v -2.852060 49.432337 2.031250
v -4.392705 49.590550 2.070312
v -5.941130 49.558982 2.109375
v -7.474047 49.338108 2.148438
v -8.968397 48.931249 2.187500
v -10.401706 48.344525 2.226563
v -11.752414 47.586762 2.265625
v -13.000206 46.669356 2.304688
v -14.126314 45.606107 2.343750
v -15.113799 44.413006 2.382813
v -15.947810 43.107999 2.421875
v -16.615802 41.710714 2.460937
v -17.107728 40.242169 2.500000
v -17.416189 38.724450 2.539063
v -17.536545 37.180387 2.578125
v -17.466986 35.633202 2.617188
v -17.208559 34.106168 2.656250
v -16.765149 32.622252 2.695312
v -16.143427 31.203775 2.734375
v -15.352744 29.872070 2.773438
v -14.404992 28.647168 2.812500
v -13.314427 27.547493 2.851563
v -12.097452 26.589585 2.890625
v -10.772370 25.787851 2.929688
v -9.359113 25.154351 2.968750
v -7.878937 24.698613 3.007813
v -6.354105 24.427492 3.046875
v -4.807553 24.345066 3.085938
v -3.262542 24.452573 3.125000
v -1.742310 24.748398 3.164063
v -0.269723 25.228092 3.203125
v 1.133070 25.884437 3.242188
v 2.444970 26.707564 3.281250
v 3.646243 27.685091 3.320312
v 4.718823 28.802315 3.359375
v 5.646577 30.042433 3.398438
v 6.415550 31.386791 3.437500
v 7.014176 32.815169 3.476563
v 7.433451 34.306083 3.515625
v 7.667070 35.837109 3.554688
v 7.711517 37.385219 3.593750
v 7.566125 38.927126 3.632813
v 7.233081 40.439640 3.671875
v 6.717393 41.900012 3.710938
v 6.026819 43.286274 3.750000
v 5.171744 44.577578 3.789063
v 4.165031 45.754501 3.828125
v 3.021821 46.799340 3.867188
v 1.759309 47.696380 3.906250
v 0.396484 48.432129 3.945312
v -1.046155 48.995520 3.984375
v -2.546910 49.378081 4.023438
v -4.083208 49.574055 4.062500
v -5.631942 49.580497 4.101563
v -7.169817 49.397308 4.140625
v -8.673702 49.027245 4.179688
v -10.120978 48.475874 4.218750
v -11.489876 47.751487 4.257813
v -12.759806 46.864980 4.296875
v -13.911668 45.829686 4.335938
v -14.928137 44.661179 4.375000
v -15.793923 43.377033 4.414063
v -16.496005 41.996562 4.453125
v -17.023823 40.540531 4.492188
v -17.369437 39.030840 4.531250
v -17.527650 37.490195 4.570313
v -17.496082 35.941770 4.609375
v -17.275208 34.408853 4.648438
v -16.868349 32.914503 4.687500
v -16.281625 31.481194 4.726563
v -15.523862 30.130486 4.765625
v -14.606456 28.882694 4.804688
v -13.543207 27.756586 4.843750
v -12.350106 26.769101 4.882813
v -11.045099 25.935090 4.921875
v -9.647814 25.267098 4.960938
v -13.585585 44.538742 5.000000
v -14.569623 43.367106 5.000000
v -15.390740 42.075384 5.000000
v -16.035044 40.687850 5.000000
v -16.493263 39.227387 5.000000
v -16.757916 37.724047 5.000000
v -16.827261 36.199462 5.000000
v -16.700757 34.674086 5.000000
v -16.382041 33.180503 5.000000
v -15.877488 31.739669 5.000000
v -15.193843 30.369658 5.000000
v -14.345886 29.098326 5.000000
v -13.347380 27.943038 5.000000
v -12.210504 26.917138 5.000000
v -10.957600 26.039999 5.000000
v -9.608689 25.323544 5.000000
v -0.209990 48.621653 -0.000000
v 1.143221 47.902345 -0.000000
v 2.397780 47.022865 -0.000000
v 3.534694 45.995281 -0.000000
v 4.533652 44.837250 -0.000000
v 5.379523 43.566357 -0.000000
v 6.061421 42.196811 -0.000000
v 6.565517 40.752866 -0.000000
v 6.882476 39.260089 -0.000000
v 7.007442 37.736343 -0.000000
v 6.936479 36.208836 -0.000000
v 6.670425 34.706756 -0.000000
v 6.211629 33.249136 -0.000000
v 5.566824 31.863253 -0.000000
v 4.748235 30.576782 -0.000000
v 3.765585 29.407058 0.000000
v 4.626480 30.525941 0.039063
v 5.343938 31.741792 0.078125
v 5.907167 33.036324 0.117187
v 6.307696 34.390066 0.156250
v 6.539500 35.782656 0.195312
v 6.599093 37.193148 0.234375
v 6.485578 38.600327 0.273438
v 6.200664 39.983029 0.312500
v 5.748635 41.320455 0.351562
v 5.136290 42.592490 0.390625
v 4.372839 43.780001 0.429687
v 3.469766 44.865127 0.468750
v 2.440653 45.831547 0.507812
v 1.300980 46.664724 0.546875
v 0.067888 47.352127 0.585938
v -1.240076 47.883417 0.625000
v -2.603240 48.250603 0.664063
v -4.001099 48.448161 0.703125
v -5.412629 48.473121 0.742187
v -6.816599 48.325107 0.781250
v -8.191891 48.006345 0.820312
v -9.517821 47.521630 0.859375
v -10.774446 46.878252 0.898437
v -11.942863 46.085889 0.937500
v -13.005500 45.156457 0.976562
v -13.946373 44.103937 1.015625
v -14.751330 42.944160 1.054688
v -15.408265 41.694570 1.093750
v -15.907296 40.373961 1.132813
v -16.240917 39.002197 1.171875
v -16.404111 37.599910 1.210938
v -16.394423 36.188193 1.250000
v -16.211998 34.788279 1.289062
v -15.859581 33.421223 1.328125
v -15.342471 32.107588 1.367187
v -14.668448 30.867131 1.406250
v -13.847649 29.718511 1.445313
v -12.892419 28.679004 1.484375
v -11.817126 27.764244 1.523437
v -10.637943 26.987992 1.562500
v -9.372607 26.361922 1.601563
v -8.040149 25.895450 1.640625
v -6.660611 25.595594 1.679687
v -5.254742 25.466863 1.718750
v -3.843688 25.511194 1.757813
v -2.448672 25.727919 1.796875
v -1.090676 26.113780 1.835937
v 0.209873 26.662971 1.875000
v 1.433414 27.367234 1.914063
v 2.561545 28.215975 1.953125
v 3.577297 29.196428 1.992187
v 4.465391 30.293846 2.031250
v 5.212472 31.491724 2.070313
v 5.807300 32.772043 2.109375
v 6.240931 34.115548 2.148437
v 6.506841 35.502029 2.187500
v 6.601032 36.910634 2.226563
v 6.522085 38.320176 2.265625
v 6.271190 39.709453 2.304687
v 5.852119 41.057570 2.343750
v 5.271175 42.344249 2.382813
v 4.537098 43.550139 2.421875
v 3.660927 44.657100 2.460937
v 2.655842 45.648485 2.500000
v 1.536959 46.509380 2.539063
v 0.321108 47.226838 2.578125
v -0.973424 47.790067 2.617188
v -2.327166 48.190596 2.656250
v -3.719756 48.422400 2.695312
v -5.130248 48.481993 2.734375
v -6.537427 48.368478 2.773438
v -7.920129 48.083564 2.812500
v -9.257555 47.631535 2.851562
v -10.529590 47.019190 2.890625
v -11.717101 46.255739 2.929687
v -12.802227 45.352666 2.968750
v -13.768647 44.323553 3.007812
v -14.601824 43.183880 3.046875
v -15.289227 41.950788 3.085937
v -15.820517 40.642824 3.125000
v -16.187703 39.279660 3.164062
v -16.385261 37.881801 3.203125
v -16.410221 36.470271 3.242187
v -16.262207 35.066301 3.281250
v -15.943445 33.691009 3.320312
v -15.458730 32.365079 3.359375
v -14.815352 31.108454 3.398437
v -14.022989 29.940037 3.437500
v -13.093557 28.877400 3.476563
v -12.041037 27.936527 3.515625
v -10.881260 27.131570 3.554687
v -9.631670 26.474635 3.593750
v -8.311061 25.975604 3.632813
v -6.939297 25.641983 3.671875
v -5.537010 25.478789 3.710937
v -4.125293 25.488477 3.750000
v -2.725379 25.670902 3.789063
v -1.358323 26.023319 3.828125
v -0.044688 26.540429 3.867187
v 1.195769 27.214452 3.906250
v 2.344389 28.035251 3.945313
v 3.383896 28.990481 3.984375
v 4.298656 30.065774 4.023437
v 5.074908 31.244957 4.062500
v 5.700978 32.510293 4.101563
v 6.167450 33.842751 4.140625
v 6.467306 35.222289 4.179687
v 6.596037 36.628158 4.218750
v 6.551706 38.039212 4.257813
v 6.334981 39.434228 4.296875
v 5.949120 40.792224 4.335937
v 5.399929 42.092773 4.375000
v 4.695666 43.316314 4.414063
v 3.846925 44.444445 4.453125
v 2.866472 45.460197 4.492187
v 1.769054 46.348291 4.531250
v 0.571176 47.095372 4.570313
v -0.709143 47.690200 4.609375
v -2.052648 48.123831 4.648437
v -3.439129 48.389741 4.687500
v -4.847734 48.483932 4.726563
v -6.257276 48.404985 4.765625
v -7.646553 48.154090 4.804687
v -8.994670 47.735019 4.843750
v -10.281349 47.154075 4.882813
v -11.487239 46.419998 4.921875
v -12.594200 45.543827 4.960938
v -0.209990 25.324147 5.000000
v 1.143221 26.043455 5.000000
v 2.397780 26.922935 5.000000
v 3.534694 27.950519 5.000000
v 4.533652 29.108550 5.000000
v 5.379523 30.379443 5.000000
v 6.061421 31.748989 5.000000
v 6.565517 33.192934 5.000000
v 6.882476 34.685711 5.000000
v 7.007442 36.209457 5.000000
v 6.936479 37.736964 5.000000
v 6.670425 39.239044 5.000000
v 6.211629 40.696664 5.000000
v 5.566824 42.082547 5.000000
v 4.748235 43.369018 5.000000
v 3.765585 44.538742 5.000000
v 4.626480 43.419859 4.960938
v 5.343938 42.204008 4.921875
v 5.907167 40.909476 4.882812
v 6.307696 39.555734 4.843750
v 6.539500 38.163144 4.804687
v 6.599093 36.752652 4.765625
v 6.485578 35.345473 4.726563
v 6.200664 33.962771 4.687500
v 5.748635 32.625345 4.648437
v 5.136290 31.353310 4.609375
v 4.372839 30.165799 4.570313
v 3.469766 29.080673 4.531250
v 2.440653 28.114253 4.492188
v 1.300980 27.281076 4.453125
v 0.067888 26.593673 4.414062
v -1.240076 26.062383 4.375000
v -2.603240 25.695197 4.335937
v -4.001099 25.497639 4.296875
v -5.412629 25.472679 4.257812
v -6.816599 25.620693 4.218750
v -8.191891 25.939455 4.179687
v -9.517821 26.424170 4.140625
v -10.774446 27.067548 4.101562
v -11.942863 27.859911 4.062500
v -13.005500 28.789343 4.023437
v -13.946373 29.841863 3.984375
v -14.751330 31.001640 3.945312
v -15.408265 32.251230 3.906250
v -15.907296 33.571839 3.867187
v -16.240917 34.943603 3.828125
v -16.404111 36.345890 3.789062
v -16.394423 37.757607 3.750000
v -16.211998 39.157521 3.710937
v -15.859581 40.524577 3.671875
v -15.342471 41.838212 3.632812
v -14.668448 43.078669 3.593750
v -13.847649 44.227289 3.554687
v -12.892419 45.266796 3.515625
v -11.817126 46.181556 3.476562
v -10.637943 46.957808 3.437500
v -9.372607 47.583878 3.398437
v -8.040149 48.050350 3.359375
v -6.660611 48.350206 3.320312
v -5.254742 48.478937 3.281250
v -3.843688 48.434606 3.242187
v -2.448672 48.217881 3.203125
v -1.090676 47.832020 3.164062
v 0.209873 47.282829 3.125000
v 1.433414 46.578566 3.085937
v 2.561545 45.729825 3.046875
v 3.577297 44.749372 3.007812
v 4.465391 43.651954 2.968750
v 5.212472 42.454076 2.929687
v 5.807300 41.173757 2.890625
v 6.240931 39.830252 2.851562
v 6.506841 38.443771 2.812500
v 6.601032 37.035166 2.773437
v 6.522085 35.625624 2.734375
v 6.271190 34.236347 2.695312
v 5.852119 32.888230 2.656250
v 5.271175 31.601551 2.617187
v 4.537098 30.395661 2.578125
v 3.660927 29.288700 2.539062
v 2.655842 28.297315 2.500000
v 1.536959 27.436420 2.460937
v 0.321108 26.718962 2.421875
v -0.973424 26.155733 2.382812
v -2.327166 25.755204 2.343750
v -3.719756 25.523400 2.304687
v -5.130248 25.463807 2.265625
v -6.537427 25.577322 2.226562
v -7.920129 25.862236 2.187500
v -9.257555 26.314265 2.148437
v -10.529590 26.926610 2.109375
v -11.717101 27.690061 2.070312
v -12.802227 28.593134 2.031250
v -13.768647 29.622247 1.992188
v -14.601824 30.761920 1.953125
v -15.289227 31.995012 1.914062
v -15.820517 33.302976 1.875000
v -16.187703 34.666140 1.835937
v -16.385261 36.063999 1.796875
v -16.410221 37.475529 1.757812
v -16.262207 38.879499 1.718750
v -15.943445 40.254791 1.679687
v -15.458730 41.580721 1.640625
v -14.815352 42.837346 1.601563
v -14.022989 44.005763 1.562500
v -13.093557 45.068400 1.523437
v -12.041037 46.009273 1.484375
v -10.881260 46.814230 1.445313
v -9.631670 47.471165 1.406250
v -8.311061 47.970196 1.367187
v -6.939297 48.303817 1.328125
v -5.537010 48.467011 1.289063
v -4.125293 48.457323 1.250000
v -2.725379 48.274898 1.210937
v -1.358323 47.922481 1.171875
v -0.044688 47.405371 1.132813
v 1.195769 46.731348 1.093750
v 2.344389 45.910549 1.054687
v 3.383896 44.955319 1.015625
v 4.298656 43.880026 0.976562
v 5.074908 42.700843 0.937500
v 5.700978 41.435507 0.898437
v 6.167450 40.103049 0.859375
v 6.467306 38.723511 0.820312
v 6.596037 37.317642 0.781250
v 6.551706 35.906588 0.742187
v 6.334981 34.511572 0.703125
v 5.949120 33.153576 0.664062
v 5.399929 31.853027 0.625000
v 4.695666 30.629486 0.585937
v 3.846925 29.501355 0.546875
v 2.866472 28.485603 0.507812
v 1.769054 27.597509 0.468750
v 0.571176 26.850428 0.429687
v -0.709143 26.255600 0.390625
v -2.052648 25.821969 0.351562
v -3.439129 25.556059 0.312500
v -4.847734 25.461868 0.273437
v -6.257276 25.540815 0.234375
v -7.646553 25.791710 0.195312
v -8.994670 26.210781 0.156250
v -10.281349 26.791725 0.117187
v -11.487239 27.525802 0.078125
v -12.594200 28.401973 0.039063
v -13.585585 29.407058 0.000000
v -14.569623 30.578694 -0.000000
v -15.390740 31.870416 -0.000000
v -16.035044 33.257950 -0.000000
v -16.493263 34.718413 -0.000000
v -16.757916 36.221753 -0.000000
v -16.827261 37.746338 -0.000000
v -16.700757 39.271714 -0.000000
v -16.382041 40.765297 -0.000000
v -15.877488 42.206131 -0.000000
v -15.193843 43.576142 -0.000000
v -14.345886 44.847474 -0.000000
v -13.347380 46.002762 -0.000000
v -12.210504 47.028662 -0.000000
v -10.957600 47.905801 -0.000000
v -9.608689 48.622256 -0.000000
v 20.090000 21.972900 5.000000
v 20.090000 51.972900 5.000000
v -29.910000 51.972900 5.000000
v -29.910000 21.972900 5.000000
v -12.003365 46.038875 5.000000
v -10.166665 47.213759 5.000000
v -8.141378 48.021245 5.000000
v -6.000163 48.432362 5.000000
v -3.819837 48.432362 5.000000
v -1.678622 48.021245 5.000000
v 0.346665 47.213759 5.000000
v 2.183365 46.038875 5.000000
v 2.183365 27.906925 0.000000
v 0.346665 26.732041 0.000000
v -1.678622 25.924555 0.000000
v -3.819837 25.513438 0.000000
v -6.000163 25.513438 0.000000
v -8.141378 25.924555 0.000000
v -10.166665 26.732041 0.000000
v -12.003365 27.906925 0.000000
v -29.910000 21.972900 0.000000
v 20.090000 21.972900 0.000000
v -29.910000 51.972900 0.000000
v 20.090000 51.972900 0.000000
vt 0.941664 -2.093872 0.000000
vt 0.926039 -2.272835 0.000000
vt 0.941664 -2.314334 0.000000
vt 0.922133 -2.427807 0.000000
vt 0.937758 -2.469306 0.000000
vt 0.918227 -2.582779 0.000000
vt 0.933852 -2.624278 0.000000
vt 0.914321 -2.737751 0.000000
vt 0.929946 -2.779250 0.000000
vt 0.910414 -2.892723 0.000000
vt 0.926039 -2.934222 0.000000
vt 0.906508 -3.047695 0.000000
vt 0.922133 -3.089194 0.000000
vt 0.902602 -3.202667 0.000000
vt 0.918227 -3.244166 0.000000
vt 0.898696 -3.357639 0.000000
vt 0.914321 -3.399138 0.000000
vt 0.894789 -3.512611 0.000000
vt 0.910414 -3.554110 0.000000
vt 0.890883 -3.667583 0.000000
vt 0.906508 -3.709082 0.000000
vt 0.886977 -3.822555 0.000000
vt 0.902602 -3.864054 0.000000
vt 0.902602 4.070510 0.000000
vt 0.886977 4.112009 0.000000
vt 0.883071 3.957037 0.000000
vt 0.898696 3.915538 0.000000
vt 0.879164 3.802065 0.000000
vt 0.894789 3.760566 0.000000
vt 0.875258 3.647093 0.000000
vt 0.890883 3.605594 0.000000
vt 0.871352 3.492121 0.000000
vt 0.886977 3.450622 0.000000
vt 0.867446 3.337149 0.000000
vt 0.883071 3.295650 0.000000
vt 0.863539 3.182177 0.000000
vt 0.879164 3.140678 0.000000
vt 0.859633 3.027205 0.000000
vt 0.875258 2.985706 0.000000
vt 0.855727 2.872233 0.000000
vt 0.871352 2.830734 0.000000
vt 0.851821 2.717261 0.000000
vt 0.867446 2.675762 0.000000
vt 0.847914 2.562289 0.000000
vt 0.863539 2.520790 0.000000
vt 0.844008 2.407318 0.000000
vt 0.859633 2.365818 0.000000
vt 0.840102 2.252346 0.000000
vt 0.855727 2.210846 0.000000
vt 0.836196 2.097374 0.000000
vt 0.851821 2.055874 0.000000
vt 0.832289 1.942402 0.000000
vt 0.847914 1.900903 0.000000
vt 0.828383 1.787430 0.000000
vt 0.844008 1.745931 0.000000
vt 0.824477 1.632458 0.000000
vt 0.840102 1.590959 0.000000
vt 0.820571 1.477486 0.000000
vt 0.836196 1.435987 0.000000
vt 0.816664 1.322514 0.000000
vt 0.832289 1.281015 0.000000
vt 0.812758 1.167542 0.000000
vt 0.828383 1.126043 0.000000
vt 0.808852 1.012570 0.000000
vt 0.824477 0.971071 0.000000
vt 0.804946 0.857598 0.000000
vt 0.820571 0.816099 0.000000
vt 0.801039 0.702626 0.000000
vt 0.816664 0.661127 0.000000
vt 0.797133 0.547654 0.000000
vt 0.812758 0.506155 0.000000
vt 0.793227 0.392682 0.000000
vt 0.808852 0.351183 0.000000
vt 0.789321 0.237710 0.000000
vt 0.804946 0.196211 0.000000
vt 0.785414 0.082738 0.000000
vt 0.801039 0.041239 0.000000
vt 0.781508 -0.072234 0.000000
vt 0.797133 -0.113733 0.000000
vt 0.777602 -0.227206 0.000000
vt 0.793227 -0.268705 0.000000
vt 0.773696 -0.382177 0.000000
vt 0.789321 -0.423677 0.000000
vt 0.769789 -0.537149 0.000000
vt 0.785414 -0.578649 0.000000
vt 0.765883 -0.692121 0.000000
vt 0.781508 -0.733621 0.000000
vt 0.761977 -0.847093 0.000000
vt 0.777602 -0.888592 0.000000
vt 0.758071 -1.002065 0.000000
vt 0.773696 -1.043564 0.000000
vt 0.754164 -1.157037 0.000000
vt 0.769789 -1.198536 0.000000
vt 0.750258 -1.312009 0.000000
vt 0.765883 -1.353508 0.000000
vt 0.746352 -1.466981 0.000000
vt 0.761977 -1.508480 0.000000
vt 0.742446 -1.621953 0.000000
vt 0.758071 -1.663452 0.000000
vt 0.738539 -1.776925 0.000000
vt 0.754164 -1.818424 0.000000
vt 0.734633 -1.931897 0.000000
vt 0.750258 -1.973396 0.000000
vt 0.730727 -2.086869 0.000000
vt 0.746352 -2.128368 0.000000
vt 0.726821 -2.241841 0.000000
vt 0.742446 -2.283340 0.000000
vt 0.722914 -2.396813 0.000000
vt 0.738539 -2.438312 0.000000
vt 0.719008 -2.551785 0.000000
vt 0.734633 -2.593284 0.000000
vt 0.715102 -2.706757 0.000000
vt 0.730727 -2.748256 0.000000
vt 0.711196 -2.861729 0.000000
vt 0.726821 -2.903228 0.000000
vt 0.707289 -3.016700 0.000000
vt 0.722914 -3.058200 0.000000
vt 0.703383 -3.171672 0.000000
vt 0.719008 -3.213172 0.000000
vt 0.699477 -3.326644 0.000000
vt 0.715102 -3.368144 0.000000
vt 0.695571 -3.481616 0.000000
vt 0.711196 -3.523116 0.000000
vt 0.691664 -3.636588 0.000000
vt 0.707289 -3.678087 0.000000
vt 0.687758 -3.791560 0.000000
vt 0.703383 -3.833059 0.000000
vt 0.683852 -3.946532 0.000000
vt 0.699477 -3.988031 0.000000
vt 0.679946 -4.101504 0.000000
vt 0.699477 3.946532 0.000000
vt 0.679946 3.833059 0.000000
vt 0.695571 3.791560 0.000000
vt 0.676039 3.678087 0.000000
vt 0.691664 3.636588 0.000000
vt 0.672133 3.523116 0.000000
vt 0.687758 3.481616 0.000000
vt 0.668227 3.368144 0.000000
vt 0.683852 3.326644 0.000000
vt 0.664321 3.213172 0.000000
vt 0.679946 3.171672 0.000000
vt 0.660414 3.058200 0.000000
vt 0.676039 3.016700 0.000000
vt 0.656508 2.903228 0.000000
vt 0.672133 2.861729 0.000000
vt 0.652602 2.748256 0.000000
vt 0.668227 2.706757 0.000000
vt 0.648696 2.593284 0.000000
vt 0.664321 2.551785 0.000000
vt 0.644789 2.438312 0.000000
vt 0.660414 2.396813 0.000000
vt 0.640883 2.283340 0.000000
vt 0.656508 2.241841 0.000000
vt 0.636977 2.128368 0.000000
vt 0.652602 2.086869 0.000000
vt 0.633071 1.973396 0.000000
vt 0.648696 1.931897 0.000000
vt 0.629164 1.818424 0.000000
vt 0.644789 1.776925 0.000000
vt 0.625258 1.663452 0.000000
vt 0.640883 1.621953 0.000000
vt 0.621352 1.508480 0.000000
vt 0.636977 1.466981 0.000000
vt 0.617446 1.353508 0.000000
vt 0.633071 1.312009 0.000000
vt 0.613539 1.198536 0.000000
vt 0.629164 1.157037 0.000000
vt 0.609633 1.043564 0.000000
vt 0.625258 1.002065 0.000000
vt 0.605727 0.888592 0.000000
vt 0.621352 0.847093 0.000000
vt 0.601821 0.733621 0.000000
vt 0.617446 0.692121 0.000000
vt 0.597914 0.578649 0.000000
vt 0.613539 0.537149 0.000000
vt 0.594008 0.423677 0.000000
vt 0.609633 0.382177 0.000000
vt 0.590102 0.268705 0.000000
vt 0.605727 0.227206 0.000000
vt 0.586196 0.113733 0.000000
vt 0.601821 0.072234 0.000000
vt 0.582289 -0.041239 0.000000
vt 0.597914 -0.082738 0.000000
vt 0.578383 -0.196211 0.000000
vt 0.594008 -0.237710 0.000000
vt 0.574477 -0.351183 0.000000
vt 0.590102 -0.392682 0.000000
vt 0.570571 -0.506155 0.000000
vt 0.586196 -0.547654 0.000000
vt 0.566664 -0.661127 0.000000
vt 0.582289 -0.702626 0.000000
vt 0.562758 -0.816099 0.000000
vt 0.578383 -0.857598 0.000000
vt 0.558852 -0.971071 0.000000
vt 0.574477 -1.012570 0.000000
vt 0.554946 -1.126043 0.000000
vt 0.570571 -1.167542 0.000000
vt 0.551039 -1.281015 0.000000
vt 0.566664 -1.322514 0.000000
vt 0.547133 -1.435987 0.000000
vt 0.562758 -1.477486 0.000000
vt 0.543227 -1.590959 0.000000
vt 0.558852 -1.632458 0.000000
vt 0.539321 -1.745931 0.000000
vt 0.554946 -1.787430 0.000000
vt 0.535414 -1.900903 0.000000
vt 0.551039 -1.942402 0.000000
vt 0.531508 -2.055874 0.000000
vt 0.547133 -2.097374 0.000000
vt 0.527602 -2.210846 0.000000
vt 0.543227 -2.252346 0.000000
vt 0.523696 -2.365818 0.000000
vt 0.539321 -2.407318 0.000000
vt 0.519789 -2.520790 0.000000
vt 0.535414 -2.562289 0.000000
vt 0.515883 -2.675762 0.000000
vt 0.531508 -2.717261 0.000000
vt 0.511977 -2.830734 0.000000
vt 0.527602 -2.872233 0.000000
vt 0.508071 -2.985706 0.000000
vt 0.523696 -3.027205 0.000000
vt 0.504164 -3.140678 0.000000
vt 0.519789 -3.182177 0.000000
vt 0.500258 -3.295650 0.000000
vt 0.515883 -3.337149 0.000000
vt 0.496352 -3.450622 0.000000
vt 0.511977 -3.492121 0.000000
vt 0.492446 -3.605594 0.000000
vt 0.508071 -3.647093 0.000000
vt 0.488539 -3.760566 0.000000
vt 0.504164 -3.802065 0.000000
vt 0.484633 -3.915538 0.000000
vt 0.500258 -3.957037 0.000000
vt 0.500258 3.977527 0.000000
vt 0.484633 4.019026 0.000000
vt 0.480727 3.864054 0.000000
vt 0.496352 3.822555 0.000000
vt 0.476821 3.709082 0.000000
vt 0.492446 3.667583 0.000000
vt 0.472914 3.554110 0.000000
vt 0.488539 3.512611 0.000000
vt 0.469008 3.399138 0.000000
vt 0.484633 3.357639 0.000000
vt 0.465102 3.244166 0.000000
vt 0.480727 3.202667 0.000000
vt 0.461196 3.089194 0.000000
vt 0.476821 3.047695 0.000000
vt 0.457289 2.934222 0.000000
vt 0.472914 2.892723 0.000000
vt 0.453383 2.779250 0.000000
vt 0.469008 2.737751 0.000000
vt 0.449477 2.624278 0.000000
vt 0.465102 2.582779 0.000000
vt 0.445571 2.469306 0.000000
vt 0.461196 2.427807 0.000000
vt 0.441664 2.314334 0.000000
vt 0.457289 2.272835 0.000000
vt 0.441664 2.093872 0.000000
vt 0.453383 2.117863 0.000000
vt 0.449477 1.962891 0.000000
vt 0.441664 1.873410 0.000000
vt 0.445571 1.807919 0.000000
vt 0.441664 1.652947 0.000000
vt 0.941664 -1.873410 0.000000
vt 0.933852 -1.962891 0.000000
vt 0.929946 -2.117863 0.000000
vt 0.941664 -1.652947 0.000000
vt 0.937758 -1.807919 0.000000
vt -0.008936 33.432298 0.000000
vt -0.128986 33.347955 0.000000
vt -0.000098 33.272329 0.000000
vt -0.128986 33.199724 0.000000
vt -0.000045 33.124115 0.000000
vt -0.128986 33.051505 0.000000
vt -0.000389 32.975890 0.000000
vt -0.128986 32.903308 0.000000
vt -0.000715 32.827748 0.000000
vt -0.128986 32.755202 0.000000
vt -0.000760 32.679665 0.000000
vt -0.128986 32.607111 0.000000
vt -0.000492 32.531539 0.000000
vt -0.128986 32.458942 0.000000
vt -0.000114 32.383317 0.000000
vt -0.128986 32.310710 0.000000
vt -0.000035 32.235102 0.000000
vt -0.128986 32.162493 0.000000
vt -0.000368 32.086875 0.000000
vt -0.128986 32.014291 0.000000
vt -0.000704 31.938728 0.000000
vt -0.128986 31.866182 0.000000
vt -0.000766 31.790645 0.000000
vt -0.128986 31.718093 0.000000
vt -0.000511 31.642523 0.000000
vt -0.128986 31.569928 0.000000
vt -0.000131 31.494305 0.000000
vt -0.128986 31.421696 0.000000
vt -0.000025 31.346089 0.000000
vt -0.128986 31.273480 0.000000
vt -0.000347 31.197861 0.000000
vt -0.128986 31.125275 0.000000
vt -0.000691 31.049709 0.000000
vt -0.128986 30.977161 0.000000
vt -0.000772 30.901625 0.000000
vt -0.128986 30.829074 0.000000
vt -0.000530 30.753507 0.000000
vt -0.128986 30.680915 0.000000
vt -0.000148 30.605293 0.000000
vt -0.128986 30.532683 0.000000
vt -0.000017 30.457076 0.000000
vt -0.128986 30.384468 0.000000
vt -0.000326 30.308847 0.000000
vt -0.128986 30.236258 0.000000
vt -0.000678 30.160689 0.000000
vt -0.128986 30.088141 0.000000
vt -0.000776 30.012604 0.000000
vt -0.128986 29.940055 0.000000
vt -0.000549 29.864491 0.000000
vt -0.128986 29.791901 0.000000
vt -0.000166 29.716281 0.000000
vt -0.128986 29.643669 0.000000
vt -0.000011 29.568062 0.000000
vt -0.128986 29.495456 0.000000
vt -0.000305 29.419833 0.000000
vt -0.128986 29.347242 0.000000
vt -0.000664 29.271670 0.000000
vt -0.128986 29.199121 0.000000
vt -0.000779 29.123583 0.000000
vt -0.128986 29.051035 0.000000
vt -0.000568 28.975474 0.000000
vt -0.128986 28.902887 0.000000
vt -0.000185 28.827269 0.000000
vt -0.128986 28.754657 0.000000
vt -0.000006 28.679048 0.000000
vt -0.128986 28.606444 0.000000
vt -0.000284 28.530820 0.000000
vt -0.128986 28.458226 0.000000
vt -0.000650 28.382652 0.000000
vt -0.128986 28.310100 0.000000
vt -0.000782 28.234563 0.000000
vt -0.128986 28.162016 0.000000
vt -0.000585 28.086457 0.000000
vt -0.128986 28.013872 0.000000
vt -0.000204 27.938257 0.000000
vt -0.128986 27.865644 0.000000
vt -0.000002 27.790033 0.000000
vt -0.128986 27.717432 0.000000
vt -0.000264 27.641806 0.000000
vt -0.128986 27.569211 0.000000
vt -0.000634 27.493633 0.000000
vt -0.128986 27.421080 0.000000
vt -0.000783 27.345542 0.000000
vt -0.128986 27.272996 0.000000
vt -0.000603 27.197440 0.000000
vt -0.128986 27.124857 0.000000
vt -0.000224 27.049245 0.000000
vt -0.128986 26.976631 0.000000
vt -0.000000 26.901018 0.000000
vt -0.128986 26.828420 0.000000
vt -0.000243 26.752793 0.000000
vt -0.128986 26.680196 0.000000
vt -0.000618 26.604615 0.000000
vt -0.128986 26.532060 0.000000
vt -0.000783 26.456521 0.000000
vt -0.128986 26.383976 0.000000
vt -0.000619 26.308423 0.000000
vt -0.128986 26.235842 0.000000
vt -0.000244 26.160233 0.000000
vt -0.128986 26.087619 0.000000
vt -0.000000 26.012002 0.000000
vt -0.128986 25.939407 0.000000
vt -0.000223 25.863781 0.000000
vt -0.128986 25.791181 0.000000
vt -0.000601 25.715597 0.000000
vt -0.128986 25.643040 0.000000
vt -0.000783 25.567500 0.000000
vt -0.128986 25.494956 0.000000
vt -0.000635 25.419405 0.000000
vt -0.128986 25.346827 0.000000
vt -0.000264 25.271220 0.000000
vt -0.128986 25.198607 0.000000
vt -0.000002 25.122987 0.000000
vt -0.128986 25.050395 0.000000
vt -0.000204 24.974768 0.000000
vt -0.128986 24.902166 0.000000
vt -0.000584 24.826579 0.000000
vt -0.128986 24.754021 0.000000
vt -0.000781 24.678480 0.000000
vt -0.128986 24.605936 0.000000
vt -0.000651 24.530387 0.000000
vt -0.128986 24.457811 0.000000
vt -0.000285 24.382208 0.000000
vt -0.128986 24.309595 0.000000
vt -0.000005 24.233972 0.000000
vt -0.128986 24.161382 0.000000
vt -0.000185 24.085755 0.000000
vt -0.128986 24.013152 0.000000
vt -0.000566 23.937562 0.000000
vt -0.128986 23.865001 0.000000
vt -0.000779 23.789459 0.000000
vt -0.128986 23.716916 0.000000
vt -0.000665 23.641368 0.000000
vt -0.128986 23.568796 0.000000
vt -0.000306 23.493195 0.000000
vt -0.128986 23.420583 0.000000
vt -0.000010 23.344958 0.000000
vt -0.128986 23.272369 0.000000
vt -0.000166 23.196743 0.000000
vt -0.128986 23.124138 0.000000
vt -0.000548 23.048545 0.000000
vt -0.128986 22.975982 0.000000
vt -0.000776 22.900438 0.000000
vt -0.128986 22.827895 0.000000
vt -0.000679 22.752350 0.000000
vt -0.128986 22.679779 0.000000
vt -0.000327 22.604182 0.000000
vt -0.128986 22.531571 0.000000
vt -0.000017 22.455944 0.000000
vt -0.128986 22.383356 0.000000
vt -0.000148 22.307730 0.000000
vt -0.128986 22.235124 0.000000
vt -0.000529 22.159528 0.000000
vt -0.128986 22.086963 0.000000
vt -0.000771 22.011417 0.000000
vt -0.128986 21.938875 0.000000
vt -0.000692 21.863331 0.000000
vt -0.128986 21.790763 0.000000
vt -0.000348 21.715168 0.000000
vt -0.128986 21.642559 0.000000
vt -0.000025 21.566931 0.000000
vt -0.128986 21.494342 0.000000
vt -0.000131 21.418718 0.000000
vt -0.128986 21.346110 0.000000
vt -0.000510 21.270511 0.000000
vt -0.128986 21.197944 0.000000
vt -0.000766 21.122397 0.000000
vt -0.128986 21.049854 0.000000
vt -0.000705 20.974312 0.000000
vt -0.128986 20.901746 0.000000
vt -0.000369 20.826155 0.000000
vt -0.128986 20.753546 0.000000
vt -0.000034 20.677918 0.000000
vt -0.128986 20.605328 0.000000
vt -0.000114 20.529706 0.000000
vt -0.128986 20.457097 0.000000
vt -0.000490 20.381495 0.000000
vt -0.128986 20.308925 0.000000
vt -0.000760 20.233376 0.000000
vt -0.128986 20.160834 0.000000
vt -0.000716 20.085293 0.000000
vt -0.128986 20.012729 0.000000
vt -0.000390 19.937141 0.000000
vt -0.128986 19.864534 0.000000
vt -0.000045 19.788905 0.000000
vt -0.128986 19.716314 0.000000
vt -0.000098 19.640694 0.000000
vt -0.128986 19.568084 0.000000
vt -0.000470 19.492479 0.000000
vt -0.128986 19.419907 0.000000
vt -0.000752 19.344356 0.000000
vt -0.128986 19.271813 0.000000
vt -0.000727 19.196273 0.000000
vt -0.128986 19.123712 0.000000
vt -0.000411 19.048127 0.000000
vt -0.128986 18.975522 0.000000
vt -0.000057 18.899893 0.000000
vt -0.128986 18.827299 0.000000
vt -0.000083 18.751681 0.000000
vt -0.128986 18.679071 0.000000
vt -0.000450 18.603463 0.000000
vt -0.128986 18.530889 0.000000
vt -0.000744 18.455336 0.000000
vt -0.128986 18.382792 0.000000
vt -0.000736 18.307253 0.000000
vt -0.128986 18.234694 0.000000
vt -0.000432 18.159112 0.000000
vt -0.128986 18.086509 0.000000
vt -0.000070 18.010881 0.000000
vt -0.128986 17.938283 0.000000
vt -0.000069 17.862669 0.000000
vt -0.128986 17.790058 0.000000
vt -0.000430 17.714448 0.000000
vt -0.128986 17.641871 0.000000
vt -0.000735 17.566315 0.000000
vt -0.128986 17.493772 0.000000
vt -0.000745 17.418234 0.000000
vt -0.128986 17.345676 0.000000
vt -0.000452 17.270097 0.000000
vt -0.128986 17.197496 0.000000
vt -0.000084 17.121869 0.000000
vt -0.128986 17.049267 0.000000
vt -0.000056 16.973656 0.000000
vt -0.128986 16.901046 0.000000
vt -0.000409 16.825433 0.000000
vt -0.128986 16.752854 0.000000
vt -0.000725 16.677295 0.000000
vt -0.122096 16.606071 0.000000
vt -0.000753 16.529213 0.000000
vt -0.114163 16.458496 0.000000
vt -0.000473 16.381082 0.000000
vt -0.105938 16.310071 0.000000
vt -0.000099 16.232857 0.000000
vt -0.097766 16.160741 0.000000
vt -0.000045 16.084644 0.000000
vt -0.090070 16.010909 0.000000
vt -0.000388 15.936418 0.000000
vt -0.082552 15.860533 0.000000
vt -0.000715 15.788276 0.000000
vt -0.074772 15.709077 0.000000
vt -0.000760 15.640193 0.000000
vt -0.066587 15.556811 0.000000
vt -0.000493 15.492067 0.000000
vt -0.058124 15.403908 0.000000
vt -0.000115 15.343845 0.000000
vt -0.049730 15.249780 0.000000
vt -0.000034 15.195631 0.000000
vt -0.041806 15.094718 0.000000
vt -0.000367 15.047403 0.000000
vt -0.034003 14.939153 0.000000
vt -0.000703 14.899256 0.000000
vt -0.025885 14.782463 0.000000
vt -0.000767 14.751173 0.000000
vt -0.017341 14.624750 0.000000
vt -0.000512 14.603051 0.000000
vt -0.008578 14.466337 0.000000
vt -0.000132 14.454833 0.000000
vt -0.000025 14.306617 0.000000
vt -0.128986 33.496130 0.000000
vt -0.017594 33.591217 0.000000
vt -0.128986 33.644223 0.000000
vt -0.025829 33.749034 0.000000
vt -0.128986 33.792326 0.000000
vt -0.033727 33.906052 0.000000
vt -0.128986 33.940517 0.000000
vt -0.041632 34.061765 0.000000
vt -0.128986 34.088739 0.000000
vt -0.049996 34.216517 0.000000
vt -0.128986 34.236968 0.000000
vt -0.058541 34.370781 0.000000
vt -0.128986 34.385148 0.000000
vt -0.066805 34.523707 0.000000
vt -0.128986 34.533244 0.000000
vt -0.074653 34.675688 0.000000
vt -0.128986 34.681343 0.000000
vt -0.082246 34.827338 0.000000
vt -0.128986 34.829530 0.000000
vt -0.089931 34.977889 0.000000
vt -0.128986 34.977755 0.000000
vt -0.098074 35.127495 0.000000
vt -0.128986 35.125981 0.000000
vt -0.106348 35.276661 0.000000
vt -0.128986 35.274166 0.000000
vt -0.128986 35.422265 0.000000
vt -0.114342 35.424739 0.000000
vt -0.128986 35.570361 0.000000
vt -0.121927 35.571818 0.000000
vt -0.128986 35.718543 0.000000
vt -0.007134 36.497726 0.000000
vt -0.128286 36.426479 0.000000
vt -0.000000 36.350936 0.000000
vt -0.128218 36.278394 0.000000
vt -0.000000 36.202847 0.000000
vt -0.128468 36.130281 0.000000
vt -0.000000 36.054683 0.000000
vt -0.128848 35.982076 0.000000
vt -0.000000 35.906451 0.000000
vt -0.128964 35.833863 0.000000
vt -0.000000 35.758235 0.000000
vt -0.128647 35.685625 0.000000
vt -0.000000 35.610029 0.000000
vt -0.128299 35.537460 0.000000
vt -0.000000 35.461916 0.000000
vt -0.128213 35.389373 0.000000
vt -0.000000 35.313828 0.000000
vt -0.128449 35.241264 0.000000
vt -0.000000 35.165670 0.000000
vt -0.128831 35.093063 0.000000
vt -0.000000 35.017437 0.000000
vt -0.128972 34.944849 0.000000
vt -0.000000 34.869223 0.000000
vt -0.128668 34.796612 0.000000
vt -0.000000 34.721013 0.000000
vt -0.128312 34.648441 0.000000
vt -0.000000 34.572895 0.000000
vt -0.128209 34.500352 0.000000
vt -0.000000 34.424809 0.000000
vt -0.128430 34.352247 0.000000
vt -0.000000 34.276656 0.000000
vt -0.128812 34.204051 0.000000
vt -0.000000 34.128424 0.000000
vt -0.128978 34.055836 0.000000
vt -0.000000 33.980211 0.000000
vt -0.128688 33.907599 0.000000
vt -0.000000 33.831997 0.000000
vt -0.128326 33.759423 0.000000
vt -0.000000 33.683875 0.000000
vt -0.128206 33.611332 0.000000
vt -0.000000 33.535790 0.000000
vt -0.128412 33.463230 0.000000
vt -0.000000 33.387642 0.000000
vt -0.128793 33.315039 0.000000
vt -0.000000 33.239412 0.000000
vt -0.128982 33.166821 0.000000
vt -0.000000 33.091199 0.000000
vt -0.128709 33.018586 0.000000
vt -0.000000 32.942981 0.000000
vt -0.128341 32.870405 0.000000
vt -0.000000 32.794855 0.000000
vt -0.128204 32.722311 0.000000
vt -0.000000 32.646770 0.000000
vt -0.128394 32.574213 0.000000
vt -0.000000 32.498627 0.000000
vt -0.128774 32.426026 0.000000
vt -0.000000 32.350399 0.000000
vt -0.128985 32.277806 0.000000
vt -0.000000 32.202187 0.000000
vt -0.128730 32.129574 0.000000
vt -0.000000 32.053966 0.000000
vt -0.128357 31.981387 0.000000
vt -0.000000 31.905835 0.000000
vt -0.128203 31.833290 0.000000
vt -0.000000 31.757751 0.000000
vt -0.128377 31.685195 0.000000
vt -0.000000 31.609612 0.000000
vt -0.128754 31.537013 0.000000
vt -0.000000 31.461387 0.000000
vt -0.128986 31.388791 0.000000
vt -0.000000 31.313175 0.000000
vt -0.128750 31.240561 0.000000
vt -0.000000 31.164951 0.000000
vt -0.128373 31.092369 0.000000
vt -0.000000 31.016815 0.000000
vt -0.128202 30.944270 0.000000
vt -0.000000 30.868731 0.000000
vt -0.128361 30.796177 0.000000
vt -0.000000 30.720597 0.000000
vt -0.128734 30.648000 0.000000
vt -0.000000 30.572374 0.000000
vt -0.128985 30.499775 0.000000
vt -0.000000 30.424163 0.000000
vt -0.128770 30.351549 0.000000
vt -0.000000 30.275936 0.000000
vt -0.128390 30.203352 0.000000
vt -0.000000 30.127795 0.000000
vt -0.128203 30.055249 0.000000
vt -0.000000 29.979711 0.000000
vt -0.128345 29.907159 0.000000
vt -0.000000 29.831582 0.000000
vt -0.128714 29.758987 0.000000
vt -0.000000 29.683362 0.000000
vt -0.128983 29.610760 0.000000
vt -0.000000 29.535150 0.000000
vt -0.128790 29.462537 0.000000
vt -0.000000 29.386921 0.000000
vt -0.128408 29.314335 0.000000
vt -0.000000 29.238775 0.000000
vt -0.128205 29.166228 0.000000
vt -0.000000 29.090691 0.000000
vt -0.128330 29.018140 0.000000
vt -0.000000 28.942567 0.000000
vt -0.128693 28.869974 0.000000
vt -0.000000 28.794350 0.000000
vt -0.128978 28.721746 0.000000
vt -0.000000 28.646138 0.000000
vt -0.128809 28.573525 0.000000
vt -0.000000 28.497907 0.000000
vt -0.128426 28.425318 0.000000
vt -0.000000 28.349756 0.000000
vt -0.128208 28.277208 0.000000
vt -0.000000 28.201671 0.000000
vt -0.128316 28.129121 0.000000
vt -0.000000 28.053551 0.000000
vt -0.128672 27.980961 0.000000
vt -0.000000 27.905338 0.000000
vt -0.128973 27.832732 0.000000
vt -0.000000 27.757125 0.000000
vt -0.128827 27.684513 0.000000
vt -0.000000 27.608893 0.000000
vt -0.128444 27.536302 0.000000
vt -0.000000 27.460737 0.000000
vt -0.128212 27.388187 0.000000
vt -0.000000 27.312650 0.000000
vt -0.128302 27.240102 0.000000
vt -0.000000 27.164535 0.000000
vt -0.128651 27.091947 0.000000
vt -0.000000 27.016326 0.000000
vt -0.128965 26.943718 0.000000
vt -0.000000 26.868111 0.000000
vt -0.128845 26.795502 0.000000
vt -0.000000 26.719879 0.000000
vt -0.128463 26.647286 0.000000
vt -0.000000 26.571718 0.000000
vt -0.128216 26.499167 0.000000
vt -0.000000 26.423630 0.000000
vt -0.128289 26.351083 0.000000
vt -0.000000 26.275518 0.000000
vt -0.128630 26.202933 0.000000
vt -0.000000 26.127314 0.000000
vt -0.128957 26.054705 0.000000
vt -0.000000 25.979098 0.000000
vt -0.128862 25.906490 0.000000
vt -0.000000 25.830866 0.000000
vt -0.128483 25.758270 0.000000
vt -0.000000 25.682699 0.000000
vt -0.128222 25.610146 0.000000
vt -0.000000 25.534609 0.000000
vt -0.128277 25.462064 0.000000
vt -0.000000 25.386501 0.000000
vt -0.128609 25.313918 0.000000
vt -0.000000 25.238302 0.000000
vt -0.128947 25.165692 0.000000
vt -0.000000 25.090084 0.000000
vt -0.128878 25.017478 0.000000
vt -0.000000 24.941852 0.000000
vt -0.128502 24.869254 0.000000
vt -0.000000 24.793681 0.000000
vt -0.128229 24.721126 0.000000
vt -0.000000 24.645589 0.000000
vt -0.128266 24.573044 0.000000
vt -0.000000 24.497484 0.000000
vt -0.128588 24.424904 0.000000
vt -0.000000 24.349290 0.000000
vt -0.128936 24.276679 0.000000
vt -0.000000 24.201069 0.000000
vt -0.128894 24.128466 0.000000
vt -0.000000 24.052839 0.000000
vt -0.128523 23.980239 0.000000
vt -0.000000 23.904662 0.000000
vt -0.128236 23.832106 0.000000
vt -0.000000 23.756568 0.000000
vt -0.128256 23.684024 0.000000
vt -0.000000 23.608467 0.000000
vt -0.128567 23.535889 0.000000
vt -0.000000 23.460277 0.000000
vt -0.128923 23.387667 0.000000
vt -0.000000 23.312054 0.000000
vt -0.128908 23.239454 0.000000
vt -0.000000 23.163827 0.000000
vt -0.128543 23.091224 0.000000
vt -0.000000 23.015644 0.000000
vt -0.128244 22.943086 0.000000
vt -0.000000 22.867548 0.000000
vt -0.128246 22.795004 0.000000
vt -0.000000 22.719449 0.000000
vt -0.128547 22.646874 0.000000
vt -0.000000 22.571265 0.000000
vt -0.128910 22.498654 0.000000
vt -0.000000 22.423039 0.000000
vt -0.128922 22.350442 0.000000
vt -0.000000 22.274814 0.000000
vt -0.128564 22.202210 0.000000
vt -0.000000 22.126627 0.000000
vt -0.128254 22.054066 0.000000
vt -0.000000 21.978527 0.000000
vt -0.128238 21.905984 0.000000
vt -0.000000 21.830431 0.000000
vt -0.128526 21.757858 0.000000
vt -0.000000 21.682252 0.000000
vt -0.128896 21.609642 0.000000
vt -0.000000 21.534023 0.000000
vt -0.128934 21.461430 0.000000
vt -0.000000 21.385802 0.000000
vt -0.128585 21.313196 0.000000
vt -0.000000 21.237609 0.000000
vt -0.128264 21.165047 0.000000
vt -0.000000 21.089506 0.000000
vt -0.128230 21.016964 0.000000
vt -0.000000 20.941413 0.000000
vt -0.128506 20.868843 0.000000
vt -0.000000 20.793239 0.000000
vt -0.128880 20.720630 0.000000
vt -0.000000 20.645008 0.000000
vt -0.128946 20.572418 0.000000
vt -0.000000 20.496789 0.000000
vt -0.128606 20.424182 0.000000
vt -0.000000 20.348592 0.000000
vt -0.128275 20.276027 0.000000
vt -0.000000 20.200486 0.000000
vt -0.128223 20.127943 0.000000
vt -0.000000 20.052395 0.000000
vt -0.128486 19.979827 0.000000
vt -0.000000 19.904226 0.000000
vt -0.128864 19.831617 0.000000
vt -0.000000 19.755994 0.000000
vt -0.120508 19.671657 0.000000
vt -0.000000 19.607777 0.000000
vt -0.111747 19.512618 0.000000
vt -0.000000 19.459575 0.000000
vt -0.103090 19.354742 0.000000
vt -0.000000 19.311465 0.000000
vt -0.094821 19.197807 0.000000
vt -0.000000 19.163376 0.000000
vt -0.086953 19.042187 0.000000
vt -0.000000 19.015213 0.000000
vt -0.079163 18.887433 0.000000
vt -0.000000 18.866980 0.000000
vt -0.070944 18.733150 0.000000
vt -0.000000 18.718765 0.000000
vt -0.062466 18.580103 0.000000
vt -0.000000 18.570559 0.000000
vt -0.054174 18.428094 0.000000
vt -0.000000 18.422445 0.000000
vt -0.046256 18.276542 0.000000
vt -0.000000 18.274357 0.000000
vt -0.038690 18.126061 0.000000
vt -0.000000 18.126199 0.000000
vt -0.031147 17.976456 0.000000
vt -0.000000 17.977967 0.000000
vt -0.023154 17.827264 0.000000
vt -0.000000 17.829753 0.000000
vt -0.000000 17.681542 0.000000
vt -0.014927 17.679069 0.000000
vt -0.000000 17.533424 0.000000
vt -0.006897 17.531964 0.000000
vt -0.000000 17.385338 0.000000
vt -0.128625 36.574638 0.000000
vt -0.015337 36.645415 0.000000
vt -0.128955 36.722876 0.000000
vt -0.023346 36.793882 0.000000
vt -0.128865 36.871088 0.000000
vt -0.030905 36.943205 0.000000
vt -0.128487 37.019297 0.000000
vt -0.038415 37.092984 0.000000
vt -0.128224 37.167414 0.000000
vt -0.046222 37.243254 0.000000
vt -0.128274 37.315498 0.000000
vt -0.054450 37.394721 0.000000
vt -0.128604 37.463652 0.000000
vt -0.062898 37.547104 0.000000
vt -0.128945 37.611888 0.000000
vt -0.071116 37.700043 0.000000
vt -0.128881 37.760100 0.000000
vt -0.078909 37.854168 0.000000
vt -0.128507 37.908313 0.000000
vt -0.086712 38.009158 0.000000
vt -0.128230 38.056435 0.000000
vt -0.094846 38.164626 0.000000
vt -0.128263 38.204518 0.000000
vt -0.103404 38.321353 0.000000
vt -0.128583 38.352666 0.000000
vt -0.112126 38.479190 0.000000
vt -0.128934 38.500901 0.000000
vt -0.120497 38.637610 0.000000
vt -0.128896 38.649112 0.000000
vt -0.128527 38.797329 0.000000
vt 2.500000 1.500000 0.000000
vt 1.191744 -0.076344 0.000000
vt 2.500000 -1.500000 0.000000
vt 1.179248 -0.228719 0.000000
vt 1.147552 -0.377997 0.000000
vt -2.500000 1.500000 0.000000
vt 0.109016 1.145946 0.000000
vt 0.323138 1.104834 0.000000
vt 0.525666 1.024086 0.000000
vt -2.500000 -1.500000 0.000000
vt -1.191726 -0.077344 0.000000
vt -1.184792 0.075115 0.000000
vt -1.158326 0.225449 0.000000
vt -0.110091 -1.258017 0.000000
vt -0.326927 -1.219773 0.000000
vt -0.469869 -1.164936 0.000000
vt 0.709336 0.906597 0.000000
vt 0.867558 0.756584 0.000000
vt 0.965823 0.639612 0.000000
vt 1.047682 0.510965 0.000000
vt 1.112163 0.372376 0.000000
vt 1.158042 0.226614 0.000000
vt 1.184648 0.076406 0.000000
vt 1.097142 -0.522391 0.000000
vt 1.028952 -0.659346 0.000000
vt 0.944365 -0.786435 0.000000
vt 0.844469 -0.902238 0.000000
vt 0.730778 -1.004997 0.000000
vt 0.605322 -1.092944 0.000000
vt 0.470001 -1.164875 0.000000
vt 0.326927 -1.219773 0.000000
vt 0.110091 -1.258017 0.000000
vt -0.604760 -1.093290 0.000000
vt -0.730050 -1.005576 0.000000
vt -0.843738 -0.902986 0.000000
vt -0.943589 -0.787457 0.000000
vt -1.028384 -0.660324 0.000000
vt -1.096749 -0.523323 0.000000
vt -1.147204 -0.379240 0.000000
vt -1.179076 -0.229881 0.000000
vt -1.112504 0.371495 0.000000
vt -1.048074 0.510248 0.000000
vt -0.965962 0.639421 0.000000
vt -0.867558 0.756584 0.000000
vt -0.709336 0.906597 0.000000
vt -0.525666 1.024086 0.000000
vt -0.323138 1.104834 0.000000
vt -0.109016 1.145946 0.000000
vt 0.000000 -2.790794 0.000000
vt 0.003906 -2.649531 0.000000
vt 0.000000 -2.572434 0.000000
vt 0.007812 -2.508267 0.000000
vt 0.000000 -2.354075 0.000000
vt 0.011719 -2.367003 0.000000
vt 0.015625 -2.225739 0.000000
vt 0.000000 -2.135715 0.000000
vt 0.019531 -2.084476 0.000000
vt 0.000000 -1.917355 0.000000
vt 0.023437 -1.943212 0.000000
vt 0.027344 -1.801948 0.000000
vt 0.000000 -1.698995 0.000000
vt 0.031250 -1.660685 0.000000
vt 0.035156 -1.519421 0.000000
vt 0.000000 -1.480635 0.000000
vt 0.039062 -1.378157 0.000000
vt 0.000000 -1.262276 0.000000
vt 0.042969 -1.236894 0.000000
vt 0.046875 -1.095630 0.000000
vt 0.000000 -1.043916 0.000000
vt 0.050781 -0.954366 0.000000
vt 0.000000 -0.825556 0.000000
vt 0.054687 -0.813103 0.000000
vt 0.003906 -0.684292 0.000000
vt 0.058594 -0.671839 0.000000
vt 0.007812 -0.543029 0.000000
vt 0.062500 -0.530575 0.000000
vt 0.011719 -0.401765 0.000000
vt 0.066406 -0.389312 0.000000
vt 0.015625 -0.260501 0.000000
vt 0.070312 -0.248048 0.000000
vt 0.019531 -0.119238 0.000000
vt 0.074219 -0.106784 0.000000
vt 0.023437 0.022026 0.000000
vt 0.078125 0.034479 0.000000
vt 0.027344 0.163290 0.000000
vt 0.082031 0.175743 0.000000
vt 0.031250 0.304553 0.000000
vt 0.085937 0.317007 0.000000
vt 0.035156 0.445817 0.000000
vt 0.089844 0.458270 0.000000
vt 0.039062 0.587081 0.000000
vt 0.093750 0.599534 0.000000
vt 0.042969 0.728345 0.000000
vt 0.097656 0.740798 0.000000
vt 0.046875 0.869608 0.000000
vt 0.101562 0.882061 0.000000
vt 0.050781 1.010872 0.000000
vt 0.105469 1.023325 0.000000
vt 0.054687 1.152136 0.000000
vt 0.109375 1.164589 0.000000
vt 0.058594 1.293399 0.000000
vt 0.113281 1.305852 0.000000
vt 0.062500 1.434663 0.000000
vt 0.117187 1.447116 0.000000
vt 0.066406 1.575927 0.000000
vt 0.121094 1.588380 0.000000
vt 0.070312 1.717190 0.000000
vt 0.125000 1.729643 0.000000
vt 0.074219 1.858454 0.000000
vt 0.128906 1.870907 0.000000
vt 0.078125 1.999718 0.000000
vt 0.132812 2.012171 0.000000
vt 0.082031 2.140981 0.000000
vt 0.136719 2.153435 0.000000
vt 0.085937 2.282245 0.000000
vt 0.140625 2.294698 0.000000
vt 0.089844 2.423509 0.000000
vt 0.144531 2.435962 0.000000
vt 0.093750 2.564772 0.000000
vt 0.148437 2.577226 0.000000
vt 0.097656 2.706036 0.000000
vt 0.152344 2.718489 0.000000
vt 0.101562 2.847300 0.000000
vt 0.156250 2.859753 0.000000
vt 0.105469 2.988563 0.000000
vt 0.160156 3.001017 0.000000
vt 0.109375 3.129827 0.000000
vt 0.164062 3.142280 0.000000
vt 0.113281 3.271091 0.000000
vt 0.167969 3.283544 0.000000
vt 0.117187 3.412354 0.000000
vt 0.171875 3.424808 0.000000
vt 0.121094 3.553618 0.000000
vt 0.175781 3.566071 0.000000
vt 0.125000 3.694882 0.000000
vt 0.179687 3.707335 0.000000
vt 0.125000 -3.537819 0.000000
vt 0.179687 -3.525365 0.000000
vt 0.128906 -3.396555 0.000000
vt 0.183594 -3.384102 0.000000
vt 0.132812 -3.255291 0.000000
vt 0.187500 -3.242838 0.000000
vt 0.136719 -3.114028 0.000000
vt 0.191406 -3.101574 0.000000
vt 0.140625 -2.972764 0.000000
vt 0.195312 -2.960311 0.000000
vt 0.144531 -2.831500 0.000000
vt 0.199219 -2.819047 0.000000
vt 0.148437 -2.690236 0.000000
vt 0.203125 -2.677783 0.000000
vt 0.152344 -2.548973 0.000000
vt 0.207031 -2.536520 0.000000
vt 0.156250 -2.407709 0.000000
vt 0.210937 -2.395256 0.000000
vt 0.160156 -2.266445 0.000000
vt 0.214844 -2.253992 0.000000
vt 0.164062 -2.125182 0.000000
vt 0.218750 -2.112729 0.000000
vt 0.167969 -1.983918 0.000000
vt 0.222656 -1.971465 0.000000
vt 0.171875 -1.842654 0.000000
vt 0.226562 -1.830201 0.000000
vt 0.175781 -1.701391 0.000000
vt 0.230469 -1.688938 0.000000
vt 0.179687 -1.560127 0.000000
vt 0.234375 -1.547674 0.000000
vt 0.183594 -1.418863 0.000000
vt 0.238281 -1.406410 0.000000
vt 0.187500 -1.277600 0.000000
vt 0.242187 -1.265146 0.000000
vt 0.191406 -1.136336 0.000000
vt 0.246094 -1.123883 0.000000
vt 0.195312 -0.995072 0.000000
vt 0.250000 -0.982619 0.000000
vt 0.199219 -0.853809 0.000000
vt 0.253906 -0.841355 0.000000
vt 0.203125 -0.712545 0.000000
vt 0.257812 -0.700092 0.000000
vt 0.207031 -0.571281 0.000000
vt 0.261719 -0.558828 0.000000
vt 0.210937 -0.430018 0.000000
vt 0.265625 -0.417564 0.000000
vt 0.214844 -0.288754 0.000000
vt 0.269531 -0.276301 0.000000
vt 0.218750 -0.147490 0.000000
vt 0.273437 -0.135037 0.000000
vt 0.222656 -0.006227 0.000000
vt 0.277344 0.006227 0.000000
vt 0.226562 0.135037 0.000000
vt 0.281250 0.147490 0.000000
vt 0.230469 0.276301 0.000000
vt 0.285156 0.288754 0.000000
vt 0.234375 0.417564 0.000000
vt 0.289062 0.430018 0.000000
vt 0.238281 0.558828 0.000000
vt 0.292969 0.571281 0.000000
vt 0.242187 0.700092 0.000000
vt 0.296875 0.712545 0.000000
vt 0.246094 0.841355 0.000000
vt 0.300781 0.853809 0.000000
vt 0.250000 0.982619 0.000000
vt 0.304687 0.995072 0.000000
vt 0.253906 1.123883 0.000000
vt 0.308594 1.136336 0.000000
vt 0.257812 1.265146 0.000000
vt 0.312500 1.277600 0.000000
vt 0.261719 1.406410 0.000000
vt 0.316406 1.418863 0.000000
vt 0.265625 1.547674 0.000000
vt 0.320312 1.560127 0.000000
vt 0.269531 1.688938 0.000000
vt 0.324219 1.701391 0.000000
vt 0.273437 1.830201 0.000000
vt 0.328125 1.842654 0.000000
vt 0.277344 1.971465 0.000000
vt 0.332031 1.983918 0.000000
vt 0.281250 2.112729 0.000000
vt 0.335937 2.125182 0.000000
vt 0.285156 2.253992 0.000000
vt 0.339844 2.266445 0.000000
vt 0.289062 2.395256 0.000000
vt 0.343750 2.407709 0.000000
vt 0.292969 2.536520 0.000000
vt 0.347656 2.548973 0.000000
vt 0.296875 2.677783 0.000000
vt 0.351562 2.690236 0.000000
vt 0.300781 2.819047 0.000000
vt 0.355469 2.831500 0.000000
vt 0.304687 2.960311 0.000000
vt 0.359375 2.972764 0.000000
vt 0.308594 3.101574 0.000000
vt 0.363281 3.114028 0.000000
vt 0.312500 3.242838 0.000000
vt 0.367187 3.255291 0.000000
vt 0.316406 3.384102 0.000000
vt 0.371094 3.396555 0.000000
vt 0.320312 3.525365 0.000000
vt 0.375000 3.537819 0.000000
vt 0.324219 3.666629 0.000000
vt 0.378906 3.679082 0.000000
vt 0.324219 -3.566071 0.000000
vt 0.378906 -3.553618 0.000000
vt 0.328125 -3.424808 0.000000
vt 0.382812 -3.412354 0.000000
vt 0.332031 -3.283544 0.000000
vt 0.386719 -3.271091 0.000000
vt 0.335937 -3.142280 0.000000
vt 0.390625 -3.129827 0.000000
vt 0.339844 -3.001017 0.000000
vt 0.394531 -2.988563 0.000000
vt 0.343750 -2.859753 0.000000
vt 0.398437 -2.847300 0.000000
vt 0.347656 -2.718489 0.000000
vt 0.402344 -2.706036 0.000000
vt 0.351562 -2.577226 0.000000
vt 0.406250 -2.564772 0.000000
vt 0.355469 -2.435962 0.000000
vt 0.410156 -2.423509 0.000000
vt 0.359375 -2.294698 0.000000
vt 0.414062 -2.282245 0.000000
vt 0.363281 -2.153435 0.000000
vt 0.417969 -2.140981 0.000000
vt 0.367187 -2.012171 0.000000
vt 0.421875 -1.999718 0.000000
vt 0.371094 -1.870907 0.000000
vt 0.425781 -1.858454 0.000000
vt 0.375000 -1.729643 0.000000
vt 0.429687 -1.717190 0.000000
vt 0.378906 -1.588380 0.000000
vt 0.433594 -1.575927 0.000000
vt 0.382812 -1.447116 0.000000
vt 0.437500 -1.434663 0.000000
vt 0.386719 -1.305852 0.000000
vt 0.441406 -1.293399 0.000000
vt 0.390625 -1.164589 0.000000
vt 0.445312 -1.152136 0.000000
vt 0.394531 -1.023325 0.000000
vt 0.449219 -1.010872 0.000000
vt 0.398437 -0.882061 0.000000
vt 0.453125 -0.869608 0.000000
vt 0.402344 -0.740798 0.000000
vt 0.457031 -0.728345 0.000000
vt 0.406250 -0.599534 0.000000
vt 0.460937 -0.587081 0.000000
vt 0.410156 -0.458270 0.000000
vt 0.464844 -0.445817 0.000000
vt 0.414062 -0.317007 0.000000
vt 0.468750 -0.304553 0.000000
vt 0.417969 -0.175743 0.000000
vt 0.472656 -0.163290 0.000000
vt 0.421875 -0.034479 0.000000
vt 0.476562 -0.022026 0.000000
vt 0.425781 0.106784 0.000000
vt 0.480469 0.119238 0.000000
vt 0.429687 0.248048 0.000000
vt 0.484375 0.260501 0.000000
vt 0.433594 0.389312 0.000000
vt 0.488281 0.401765 0.000000
vt 0.437500 0.530575 0.000000
vt 0.492187 0.543029 0.000000
vt 0.441406 0.671839 0.000000
vt 0.496094 0.684292 0.000000
vt 0.445312 0.813103 0.000000
vt 0.500000 0.825556 0.000000
vt 0.449219 0.954366 0.000000
vt 0.500000 1.043916 0.000000
vt 0.453125 1.095630 0.000000
vt 0.500000 1.262276 0.000000
vt 0.457031 1.236894 0.000000
vt 0.460937 1.378157 0.000000
vt 0.500000 1.480635 0.000000
vt 0.464844 1.519421 0.000000
vt 0.500000 1.698995 0.000000
vt 0.468750 1.660685 0.000000
vt 0.472656 1.801948 0.000000
vt 0.500000 1.917355 0.000000
vt 0.476562 1.943212 0.000000
vt 0.480469 2.084476 0.000000
vt 0.500000 2.135715 0.000000
vt 0.484375 2.225739 0.000000
vt 0.500000 2.354075 0.000000
vt 0.488281 2.367003 0.000000
vt 0.492187 2.508267 0.000000
vt 0.500000 2.572434 0.000000
vt 0.496094 2.649531 0.000000
vt 0.500000 2.790794 0.000000
vt 0.000000 0.000000 0.000000
vt 5.000000 0.000000 0.000000
vt 0.000000 0.500000 0.000000
vt 5.000000 0.500000 0.000000
vt 0.000000 0.000000 0.000000
vt 3.000000 0.000000 0.000000
vt 0.000000 0.500000 0.000000
vt 3.000000 0.500000 0.000000
vt 0.000000 0.000000 0.000000
vt 5.000000 0.000000 0.000000
vt 0.000000 0.500000 0.000000
vt 5.000000 0.500000 0.000000
vt 0.000000 0.000000 0.000000
vt 3.000000 0.000000 0.000000
vt 0.000000 0.500000 0.000000
vt 3.000000 0.500000 0.000000
vt 0.110091 1.258017 0.000000
vt 0.326927 1.219773 0.000000
vt 2.500000 1.500000 0.000000
vt 0.469869 1.164936 0.000000
vt 0.604760 1.093290 0.000000
vt 0.730050 1.005576 0.000000
vt 0.843738 0.902986 0.000000
vt 0.943589 0.787457 0.000000
vt 1.028384 0.660324 0.000000
vt 1.096749 0.523323 0.000000
vt 1.147204 0.379240 0.000000
vt 1.179076 0.229881 0.000000
vt 1.191726 0.077344 0.000000
vt 2.500000 -1.500000 0.000000
vt 1.184792 -0.075115 0.000000
vt 1.158326 -0.225449 0.000000
vt 1.112504 -0.371495 0.000000
vt 1.048074 -0.510248 0.000000
vt 0.965962 -0.639421 0.000000
vt 0.867558 -0.756584 0.000000
vt 0.709336 -0.906597 0.000000
vt 0.525666 -1.024086 0.000000
vt 0.323138 -1.104834 0.000000
vt 0.109016 -1.145946 0.000000
vt -0.109016 -1.145946 0.000000
vt -2.500000 -1.500000 0.000000
vt -0.323138 -1.104834 0.000000
vt -0.525666 -1.024086 0.000000
vt -0.709336 -0.906597 0.000000
vt -0.867558 -0.756584 0.000000
vt -0.965823 -0.639612 0.000000
vt -1.047682 -0.510965 0.000000
vt -1.112163 -0.372376 0.000000
vt -1.158042 -0.226614 0.000000
vt -1.184648 -0.076406 0.000000
vt -1.191744 0.076344 0.000000
vt -2.500000 1.500000 0.000000
vt -1.179248 0.228719 0.000000
vt -1.147552 0.377997 0.000000
vt -1.097142 0.522391 0.000000
vt -1.028952 0.659346 0.000000
vt -0.944365 0.786435 0.000000
vt -0.844469 0.902238 0.000000
vt -0.730778 1.004997 0.000000
vt -0.605322 1.092944 0.000000
vt -0.470001 1.164875 0.000000
vt -0.326927 1.219773 0.000000
vt -0.110091 1.258017 0.000000
vn 0.008718 0.099619 -0.000000
vn 0.022701 0.097389 -0.000000
vn 0.025889 0.096591 -0.000000
vn 0.034452 0.093878 -0.000000
vn 0.037518 0.092695 -0.000000
vn 0.045684 0.088955 -0.000000
vn 0.048582 0.087406 -0.000000
vn 0.056230 0.082694 -0.000000
vn 0.058916 0.080801 -0.000000
vn 0.065929 0.075189 -0.000000
vn 0.068364 0.072982 -0.000000
vn 0.074637 0.066553 -0.000000
vn 0.076784 0.064064 -0.000000
vn 0.082223 0.056916 -0.000000
vn 0.084049 0.054183 -0.000000
vn 0.088572 0.046423 -0.000000
vn 0.090049 0.043487 -0.000000
vn 0.093588 0.035231 -0.000000
vn 0.094695 0.032137 -0.000000
vn 0.097197 0.023510 -0.000000
vn 0.097917 0.020304 -0.000000
vn 0.099344 0.011436 -0.000000
vn 0.099666 0.008165 -0.000000
vn 0.099997 -0.000811 -0.000000
vn 0.099916 -0.004096 -0.000000
vn 0.099145 -0.013046 -0.000000
vn 0.098663 -0.016296 -0.000000
vn 0.096803 -0.025084 -0.000000
vn 0.095926 -0.028251 -0.000000
vn 0.093004 -0.036745 -0.000000
vn 0.091747 -0.039781 -0.000000
vn 0.087807 -0.047854 -0.000000
vn 0.086187 -0.050713 -0.000000
vn 0.081289 -0.058242 -0.000000
vn 0.079331 -0.060882 -0.000000
vn 0.073548 -0.067755 -0.000000
vn 0.071282 -0.070135 -0.000000
vn 0.064701 -0.076248 -0.000000
vn 0.062161 -0.078333 -0.000000
vn 0.054881 -0.083595 -0.000000
vn 0.052104 -0.085353 -0.000000
vn 0.044235 -0.089684 -0.000000
vn 0.041264 -0.091089 -0.000000
vn 0.032924 -0.094425 -0.000000
vn 0.029804 -0.095455 -0.000000
vn 0.021118 -0.097745 -0.000000
vn 0.017895 -0.098386 -0.000000
vn 0.008994 -0.099595 -0.000000
vn 0.005717 -0.099836 -0.000000
vn -0.003265 -0.099947 -0.000000
vn -0.006547 -0.099785 -0.000000
vn -0.015475 -0.098795 -0.000000
vn -0.018713 -0.098234 -0.000000
vn -0.027452 -0.096158 -0.000000
vn -0.030597 -0.095204 -0.000000
vn -0.039017 -0.092074 -0.000000
vn -0.042021 -0.090743 -0.000000
vn -0.049994 -0.086606 -0.000000
vn -0.052813 -0.084917 -0.000000
vn -0.060220 -0.079835 -0.000000
vn -0.062810 -0.077813 -0.000000
vn -0.069539 -0.071863 -0.000000
vn -0.071863 -0.069539 -0.000000
vn -0.077813 -0.062810 -0.000000
vn -0.079835 -0.060220 -0.000000
vn -0.084917 -0.052813 -0.000000
vn -0.086606 -0.049994 -0.000000
vn -0.090743 -0.042021 -0.000000
vn -0.092074 -0.039017 -0.000000
vn -0.095204 -0.030597 -0.000000
vn -0.096158 -0.027452 -0.000000
vn -0.098234 -0.018713 -0.000000
vn -0.098795 -0.015475 -0.000000
vn -0.099785 -0.006547 -0.000000
vn -0.099947 -0.003265 -0.000000
vn -0.099836 0.005717 -0.000000
vn -0.099595 0.008994 -0.000000
vn -0.098386 0.017895 -0.000000
vn -0.097745 0.021118 -0.000000
vn -0.095455 0.029804 -0.000000
vn -0.094425 0.032924 -0.000000
vn -0.091089 0.041264 -0.000000
vn -0.089684 0.044235 -0.000000
vn -0.085353 0.052104 -0.000000
vn -0.083595 0.054881 -0.000000
vn -0.078333 0.062161 -0.000000
vn -0.076248 0.064701 -0.000000
vn -0.070135 0.071282 -0.000000
vn -0.067755 0.073548 -0.000000
vn -0.060882 0.079331 -0.000000
vn -0.058242 0.081289 -0.000000
vn -0.050713 0.086187 -0.000000
vn -0.047854 0.087807 -0.000000
vn -0.039781 0.091747 -0.000000
vn -0.036745 0.093004 -0.000000
vn -0.028251 0.095926 -0.000000
vn -0.025084 0.096803 -0.000000
vn -0.016296 0.098663 -0.000000
vn -0.013046 0.099145 -0.000000
vn -0.004096 0.099916 -0.000000
vn -0.000811 0.099997 -0.000000
vn 0.008165 0.099666 -0.000000
vn 0.011436 0.099344 -0.000000
vn 0.020304 0.097917 -0.000000
vn 0.023510 0.097197 -0.000000
vn 0.032137 0.094695 -0.000000
vn 0.035231 0.093588 -0.000000
vn 0.043487 0.090049 -0.000000
vn 0.046423 0.088572 -0.000000
vn 0.054183 0.084049 -0.000000
vn 0.056916 0.082223 -0.000000
vn 0.064064 0.076784 -0.000000
vn 0.066553 0.074637 -0.000000
vn 0.072982 0.068364 -0.000000
vn 0.075189 0.065929 -0.000000
vn 0.080801 0.058916 -0.000000
vn 0.082694 0.056230 -0.000000
vn 0.087406 0.048582 -0.000000
vn 0.088955 0.045684 -0.000000
vn 0.092695 0.037518 -0.000000
vn 0.093878 0.034452 -0.000000
vn 0.096591 0.025889 -0.000000
vn 0.097389 0.022701 -0.000000
vn 0.099033 0.013870 -0.000000
vn 0.099436 0.010609 -0.000000
vn 0.099987 0.001643 -0.000000
vn 0.099987 -0.001643 -0.000000
vn 0.099436 -0.010609 -0.000000
vn 0.099033 -0.013870 -0.000000
vn 0.097389 -0.022701 -0.000000
vn 0.096591 -0.025889 -0.000000
vn 0.093878 -0.034452 -0.000000
vn 0.092695 -0.037518 -0.000000
vn 0.088955 -0.045684 -0.000000
vn 0.087406 -0.048582 -0.000000
vn 0.082694 -0.056230 -0.000000
vn 0.080801 -0.058916 -0.000000
vn 0.075189 -0.065929 -0.000000
vn 0.072982 -0.068364 -0.000000
vn 0.066553 -0.074637 -0.000000
vn 0.064064 -0.076784 -0.000000
vn 0.056916 -0.082223 -0.000000
vn 0.054183 -0.084049 -0.000000
vn 0.046423 -0.088572 -0.000000
vn 0.043487 -0.090049 -0.000000
vn 0.035231 -0.093588 -0.000000
vn 0.032137 -0.094695 -0.000000
vn 0.023510 -0.097197 -0.000000
vn 0.020304 -0.097917 -0.000000
vn 0.011436 -0.099344 -0.000000
vn 0.008165 -0.099666 -0.000000
vn -0.000811 -0.099997 -0.000000
vn -0.004096 -0.099916 -0.000000
vn -0.013046 -0.099145 -0.000000
vn -0.016296 -0.098663 -0.000000
vn -0.025084 -0.096803 -0.000000
vn -0.028251 -0.095926 -0.000000
vn -0.036745 -0.093004 -0.000000
vn -0.039781 -0.091747 -0.000000
vn -0.047854 -0.087807 -0.000000
vn -0.050713 -0.086187 -0.000000
vn -0.058242 -0.081289 -0.000000
vn -0.060882 -0.079331 -0.000000
vn -0.067755 -0.073548 -0.000000
vn -0.070135 -0.071282 -0.000000
vn -0.076248 -0.064701 -0.000000
vn -0.078333 -0.062161 -0.000000
vn -0.083595 -0.054881 -0.000000
vn -0.085353 -0.052104 -0.000000
vn -0.089684 -0.044235 -0.000000
vn -0.091089 -0.041264 -0.000000
vn -0.094425 -0.032924 -0.000000
vn -0.095455 -0.029804 -0.000000
vn -0.097745 -0.021118 -0.000000
vn -0.098386 -0.017895 -0.000000
vn -0.099595 -0.008994 -0.000000
vn -0.099836 -0.005717 -0.000000
vn -0.099947 0.003265 -0.000000
vn -0.099785 0.006547 -0.000000
vn -0.098795 0.015475 -0.000000
vn -0.098234 0.018713 -0.000000
vn -0.096158 0.027452 -0.000000
vn -0.095204 0.030597 -0.000000
vn -0.092074 0.039017 -0.000000
vn -0.090743 0.042021 -0.000000
vn -0.086606 0.049994 -0.000000
vn -0.084917 0.052813 -0.000000
vn -0.079835 0.060220 -0.000000
vn -0.077813 0.062810 -0.000000
vn -0.071863 0.069539 -0.000000
vn -0.069539 0.071863 -0.000000
vn -0.062810 0.077813 -0.000000
vn -0.060220 0.079835 -0.000000
vn -0.052813 0.084917 -0.000000
vn -0.049994 0.086606 -0.000000
vn -0.042021 0.090743 -0.000000
vn -0.039017 0.092074 -0.000000
vn -0.030597 0.095204 -0.000000
vn -0.027452 0.096158 -0.000000
vn -0.018713 0.098234 -0.000000
vn -0.015475 0.098795 -0.000000
vn -0.006547 0.099785 -0.000000
vn -0.003265 0.099947 -0.000000
vn 0.005717 0.099836 -0.000000
vn 0.008994 0.099595 -0.000000
vn 0.017895 0.098386 -0.000000
vn 0.021118 0.097745 -0.000000
vn 0.029804 0.095455 -0.000000
vn 0.032924 0.094425 -0.000000
vn 0.041264 0.091089 -0.000000
vn 0.044235 0.089684 -0.000000
vn 0.052104 0.085353 -0.000000
vn 0.054881 0.083595 -0.000000
vn 0.062161 0.078333 -0.000000
vn 0.064701 0.076248 -0.000000
vn 0.071282 0.070135 -0.000000
vn 0.073548 0.067755 -0.000000
vn 0.079331 0.060882 -0.000000
vn 0.081289 0.058242 -0.000000
vn 0.086187 0.050713 -0.000000
vn 0.087807 0.047854 -0.000000
vn 0.091747 0.039781 -0.000000
vn 0.093004 0.036745 -0.000000
vn 0.095926 0.028251 -0.000000
vn 0.096803 0.025084 -0.000000
vn 0.098663 0.016296 -0.000000
vn 0.099145 0.013046 -0.000000
vn 0.099916 0.004096 -0.000000
vn 0.099997 0.000811 -0.000000
vn 0.099666 -0.008165 -0.000000
vn 0.099344 -0.011436 -0.000000
vn 0.097917 -0.020304 -0.000000
vn 0.097197 -0.023510 -0.000000
vn 0.094695 -0.032137 -0.000000
vn 0.093588 -0.035231 -0.000000
vn 0.090049 -0.043487 -0.000000
vn 0.088572 -0.046423 -0.000000
vn 0.084049 -0.054183 -0.000000
vn 0.082223 -0.056916 -0.000000
vn 0.076784 -0.064064 -0.000000
vn 0.074637 -0.066553 -0.000000
vn 0.068364 -0.072982 -0.000000
vn 0.065929 -0.075189 -0.000000
vn 0.058916 -0.080801 -0.000000
vn 0.056230 -0.082694 -0.000000
vn 0.048582 -0.087406 -0.000000
vn 0.045684 -0.088955 -0.000000
vn 0.037518 -0.092695 -0.000000
vn 0.034452 -0.093878 -0.000000
vn 0.025889 -0.096591 -0.000000
vn 0.022701 -0.097389 -0.000000
vn 0.008718 -0.099619 -0.000000
vn 0.010609 -0.099436 -0.000000
vn -0.001643 -0.099987 -0.000000
vn -0.008718 -0.099619 -0.000000
vn -0.013870 -0.099033 -0.000000
vn -0.025889 -0.096591 -0.000000
vn -0.008718 0.099619 -0.000000
vn -0.001643 0.099987 -0.000000
vn 0.010609 0.099436 -0.000000
vn -0.025889 0.096591 -0.000000
vn -0.013870 0.099033 -0.000000
vn 0.040469 -0.029459 -0.086570
vn 0.038434 -0.032046 -0.086579
vn 0.036180 -0.034572 -0.086578
vn 0.034122 -0.036595 -0.086582
vn 0.031519 -0.038876 -0.086575
vn 0.029250 -0.040611 -0.086575
vn 0.026470 -0.042494 -0.086566
vn 0.024075 -0.043893 -0.086567
vn 0.021144 -0.045390 -0.086560
vn 0.018633 -0.046469 -0.086565
vn 0.015560 -0.047591 -0.086562
vn 0.012930 -0.048358 -0.086570
vn 0.009712 -0.049105 -0.086570
vn 0.006958 -0.049556 -0.086578
vn 0.003597 -0.049913 -0.086578
vn 0.000719 -0.050030 -0.086582
vn -0.002743 -0.049972 -0.086575
vn -0.005596 -0.049733 -0.086575
vn -0.008925 -0.049261 -0.086566
vn -0.011642 -0.048689 -0.086567
vn -0.014821 -0.047829 -0.086560
vn -0.017407 -0.046942 -0.086565
vn -0.020438 -0.045709 -0.086562
vn -0.022900 -0.044512 -0.086569
vn -0.025784 -0.042906 -0.086570
vn -0.028124 -0.041392 -0.086578
vn -0.030850 -0.039403 -0.086578
vn -0.033056 -0.037560 -0.086583
vn -0.035584 -0.035191 -0.086576
vn -0.037541 -0.033095 -0.086576
vn -0.039694 -0.030506 -0.086567
vn -0.041325 -0.028254 -0.086567
vn -0.043105 -0.025480 -0.086561
vn -0.044426 -0.023085 -0.086564
vn -0.045843 -0.020137 -0.086562
vn -0.046863 -0.017597 -0.086569
vn -0.047920 -0.014473 -0.086569
vn -0.048636 -0.011784 -0.086577
vn -0.049319 -0.008484 -0.086577
vn -0.049715 -0.005642 -0.086583
vn -0.049998 -0.002189 -0.086576
vn -0.050041 0.000684 -0.086576
vn -0.049897 0.004053 -0.086567
vn -0.049593 0.006821 -0.086568
vn -0.049048 0.010074 -0.086561
vn -0.048419 0.012737 -0.086564
vn -0.047488 0.015873 -0.086562
vn -0.046539 0.018439 -0.086568
vn -0.045225 0.021461 -0.086569
vn -0.043951 0.023931 -0.086577
vn -0.042244 0.026831 -0.086577
vn -0.040632 0.029198 -0.086583
vn -0.038523 0.031945 -0.086577
vn -0.036622 0.034107 -0.086577
vn -0.034249 0.036511 -0.086568
vn -0.032163 0.038360 -0.086568
vn -0.029573 0.040406 -0.086561
vn -0.027316 0.041957 -0.086564
vn -0.024520 0.043656 -0.086561
vn -0.022095 0.044919 -0.086568
vn -0.019094 0.046275 -0.086568
vn -0.016494 0.047249 -0.086577
vn -0.013286 0.048249 -0.086577
vn -0.010507 0.048919 -0.086583
vn -0.007103 0.049538 -0.086577
vn -0.004236 0.049864 -0.086577
vn -0.000859 0.050052 -0.086568
vn 0.001933 0.050022 -0.086568
vn 0.005229 0.049798 -0.086561
vn 0.007944 0.049432 -0.086564
vn 0.011157 0.048813 -0.086561
vn 0.013801 0.048120 -0.086568
vn 0.016932 0.047110 -0.086568
vn 0.019510 0.046086 -0.086576
vn 0.022554 0.044675 -0.086576
vn 0.025059 0.043308 -0.086582
vn 0.027994 0.041482 -0.086577
vn 0.030342 0.039795 -0.086578
vn 0.032975 0.037664 -0.086569
vn 0.035026 0.035764 -0.086569
vn 0.037320 0.033382 -0.086561
vn 0.039087 0.031286 -0.086564
vn 0.041052 0.028670 -0.086561
vn 0.042545 0.026381 -0.086567
vn 0.044186 0.023531 -0.086567
vn 0.045407 0.021045 -0.086576
vn 0.046713 0.017959 -0.086576
vn 0.047648 0.015269 -0.086582
vn 0.048596 0.011949 -0.086578
vn 0.049205 0.009117 -0.086578
vn 0.049725 0.005764 -0.086569
vn 0.049969 0.002975 -0.086569
vn 0.050070 -0.000333 -0.086562
vn 0.049971 -0.003074 -0.086565
vn 0.049670 -0.006334 -0.086561
vn 0.049240 -0.009031 -0.086567
vn 0.048542 -0.012242 -0.086567
vn 0.047777 -0.014902 -0.086575
vn 0.046674 -0.018061 -0.086576
vn 0.045562 -0.020678 -0.086582
vn 0.044038 -0.023769 -0.086578
vn 0.042585 -0.026281 -0.086579
vn 0.040716 -0.029120 -0.086570
vn 0.039021 -0.031353 -0.086570
vn 0.036872 -0.033875 -0.086562
vn 0.034957 -0.035841 -0.086565
vn 0.032544 -0.038054 -0.086561
vn 0.030414 -0.039764 -0.086567
vn 0.027742 -0.041673 -0.086566
vn 0.025392 -0.043128 -0.086575
vn 0.022456 -0.044726 -0.086575
vn 0.019880 -0.045917 -0.086582
vn 0.016680 -0.047181 -0.086578
vn 0.013912 -0.048068 -0.086579
vn 0.010616 -0.048918 -0.086570
vn 0.007856 -0.049436 -0.086570
vn 0.004566 -0.049861 -0.086562
vn 0.001825 -0.050032 -0.086565
vn -0.001450 -0.050052 -0.086560
vn -0.004175 -0.049888 -0.086566
vn -0.007436 -0.049508 -0.086566
vn -0.010151 -0.049009 -0.086574
vn -0.013396 -0.048222 -0.086575
vn -0.016100 -0.047375 -0.086582
vn -0.019313 -0.046165 -0.086578
vn -0.021963 -0.044962 -0.086580
vn -0.024982 -0.043376 -0.086571
vn -0.027379 -0.041904 -0.086571
vn -0.030105 -0.040008 -0.086562
vn -0.032252 -0.038293 -0.086565
vn -0.034692 -0.036107 -0.086560
vn -0.036602 -0.034156 -0.086566
vn -0.038761 -0.031686 -0.086566
vn -0.040436 -0.029494 -0.086574
vn -0.042309 -0.026736 -0.086574
vn -0.043742 -0.024296 -0.086582
vn -0.045307 -0.021246 -0.086578
vn -0.046464 -0.018574 -0.086580
vn -0.047637 -0.015366 -0.086571
vn -0.048427 -0.012662 -0.086571
vn -0.049174 -0.009423 -0.086563
vn -0.049614 -0.006707 -0.086565
vn -0.049954 -0.003448 -0.086560
vn -0.050058 -0.000720 -0.086566
vn -0.049999 0.002559 -0.086565
vn -0.049769 0.005305 -0.086573
vn -0.049305 0.008603 -0.086574
vn -0.048728 0.011367 -0.086581
vn -0.047842 0.014673 -0.086578
vn -0.046904 0.017430 -0.086580
vn -0.045618 0.020601 -0.086572
vn -0.044384 0.023139 -0.086571
vn -0.042761 0.026044 -0.086563
vn -0.041262 0.028354 -0.086565
vn -0.039325 0.030998 -0.086560
vn -0.037570 0.033089 -0.086566
vn -0.035325 0.035478 -0.086565
vn -0.033312 0.037356 -0.086573
vn -0.030756 0.039486 -0.086573
vn -0.028476 0.041144 -0.086581
vn -0.025604 0.042995 -0.086579
vn -0.023058 0.044408 -0.086581
vn -0.019970 0.045896 -0.086572
vn -0.017348 0.046951 -0.086572
vn -0.014190 0.048015 -0.086563
vn -0.011526 0.048720 -0.086565
vn -0.008314 0.049378 -0.086560
vn -0.005609 0.049749 -0.086565
vn -0.002343 0.050011 -0.086564
vn 0.000408 0.050051 -0.086572
vn 0.003728 0.049912 -0.086573
vn 0.006527 0.049610 -0.086581
vn 0.009893 0.049054 -0.086579
vn 0.012726 0.048392 -0.086581
vn 0.016019 0.047419 -0.086573
vn 0.018675 0.046438 -0.086572
vn 0.021733 0.045104 -0.086564
vn 0.024183 0.043836 -0.086565
vn 0.027007 0.042166 -0.086560
vn 0.029260 0.040624 -0.086565
vn 0.031855 0.038626 -0.086564
vn 0.033918 0.036809 -0.086572
vn 0.036282 0.034479 -0.086573
vn 0.038150 0.032379 -0.086580
vn 0.040267 0.029711 -0.086578
vn 0.041920 0.027320 -0.086581
vn 0.043710 0.024383 -0.086573
vn 0.045021 0.021868 -0.086573
vn 0.046394 0.018823 -0.086564
vn 0.047358 0.016235 -0.086566
vn 0.048329 0.013100 -0.086560
vn 0.048963 0.010443 -0.086565
vn 0.049544 0.007221 -0.086564
vn 0.049852 0.004492 -0.086571
vn 0.050039 0.001181 -0.086572
vn 0.050013 -0.001625 -0.086580
vn 0.049789 -0.005019 -0.086578
vn 0.049409 -0.007896 -0.086582
vn 0.048763 -0.011280 -0.086573
vn 0.048044 -0.014029 -0.086573
vn 0.047014 -0.017211 -0.086565
vn 0.045991 -0.019779 -0.086566
vn 0.044604 -0.022756 -0.086560
vn 0.043289 -0.025150 -0.086565
vn 0.041556 -0.027927 -0.086563
vn 0.039952 -0.030155 -0.086571
vn 0.037869 -0.032731 -0.086572
vn 0.035968 -0.034789 -0.086580
vn 0.033528 -0.037150 -0.086578
vn 0.031318 -0.039022 -0.086582
vn 0.028561 -0.041100 -0.086574
vn 0.026179 -0.042657 -0.086574
vn 0.023275 -0.044326 -0.086565
vn 0.020789 -0.045542 -0.086566
vn 0.017760 -0.046818 -0.086560
vn 0.015178 -0.047709 -0.086565
vn 0.012029 -0.048602 -0.086563
vn 0.009347 -0.049175 -0.086570
vn 0.006077 -0.049684 -0.086571
vn 0.003290 -0.049932 -0.086579
vn -0.000098 -0.050042 -0.086578
vn -0.002987 -0.049946 -0.086582
vn -0.006430 -0.049634 -0.086574
vn -0.009247 -0.049187 -0.086574
vn -0.012523 -0.048473 -0.086565
vn -0.015185 -0.047704 -0.086566
vn -0.018287 -0.046614 -0.086560
vn -0.020761 -0.045558 -0.086564
vn -0.023732 -0.044087 -0.086563
vn -0.026058 -0.042740 -0.086570
vn -0.028865 -0.040894 -0.086571
vn -0.031070 -0.039229 -0.086578
vn -0.033674 -0.037018 -0.086578
vn -0.035766 -0.034992 -0.086581
vn -0.038090 -0.032464 -0.086575
vn -0.039947 -0.030154 -0.086574
vn -0.041831 -0.027505 -0.086566
vn -0.043395 -0.024967 -0.086565
vn -0.044857 -0.022252 -0.086560
vn -0.046139 -0.019443 -0.086563
vn -0.047195 -0.016722 -0.086562
vn -0.048178 -0.013595 -0.086568
vn -0.048852 -0.010914 -0.086570
vn -0.049491 -0.007422 -0.086577
vn -0.049810 -0.004821 -0.086578
vn -0.050032 -0.000899 -0.086580
vn -0.050024 0.001516 -0.086575
vn -0.049731 0.005691 -0.086571
vn -0.049465 0.007713 -0.086566
vn -0.048606 0.012015 -0.086563
vn -0.048178 0.013643 -0.086561
vn -0.046687 0.018092 -0.086562
vn -0.046197 0.019310 -0.086562
vn -0.043974 0.023920 -0.086569
vn -0.043526 0.024723 -0.086570
vn -0.040445 0.029471 -0.086577
vn -0.040149 0.029874 -0.086578
vn -0.036054 0.034709 -0.086576
vn 0.042058 -0.027143 -0.086570
vn 0.043952 -0.023982 -0.086562
vn 0.045016 -0.021911 -0.086565
vn 0.046658 -0.018167 -0.086562
vn 0.047317 -0.016351 -0.086566
vn 0.048598 -0.012003 -0.086569
vn 0.048945 -0.010451 -0.086574
vn 0.049737 -0.005511 -0.086578
vn 0.049858 -0.004213 -0.086582
vn 0.050031 0.001084 -0.086578
vn 0.049998 0.002063 -0.086579
vn 0.049500 0.007449 -0.086569
vn 0.049389 0.008138 -0.086571
vn 0.048203 0.013539 -0.086563
vn 0.048067 0.014003 -0.086565
vn 0.046165 0.019377 -0.086564
vn 0.046039 0.019666 -0.086566
vn 0.043372 0.024983 -0.086572
vn 0.043287 0.025124 -0.086574
vn 0.039814 0.030308 -0.086581
vn 0.039780 0.030350 -0.086582
vn 0.035651 0.035116 -0.086579
vn 0.035661 0.035103 -0.086580
vn 0.031074 0.039243 -0.086570
vn 0.031126 0.039200 -0.086571
vn 0.026205 0.042659 -0.086565
vn 0.026139 0.042701 -0.086564
vn 0.020901 0.045491 -0.086566
vn 0.020857 0.045512 -0.086566
vn 0.015204 0.047685 -0.086573
vn -0.020615 0.045610 0.086572
vn -0.018123 0.046671 0.086564
vn -0.015030 0.047755 0.086566
vn -0.012407 0.048512 0.086560
vn -0.009204 0.049211 0.086565
vn -0.006483 0.049646 0.086563
vn -0.003167 0.049953 0.086572
vn -0.000344 0.050052 0.086572
vn 0.003079 0.049943 0.086581
vn 0.005980 0.049683 0.086579
vn 0.009358 0.049154 0.086581
vn 0.012116 0.048561 0.086574
vn 0.015317 0.047650 0.086573
vn 0.017920 0.046748 0.086565
vn 0.020940 0.045474 0.086566
vn 0.023392 0.044273 0.086560
vn 0.026234 0.042641 0.086565
vn 0.028540 0.041138 0.086563
vn 0.031200 0.039140 0.086571
vn 0.033355 0.037321 0.086571
vn 0.035814 0.034946 0.086580
vn 0.037789 0.032805 0.086578
vn 0.039940 0.030141 0.086581
vn 0.041588 0.027845 0.086574
vn 0.043350 0.025017 0.086573
vn 0.044674 0.022599 0.086565
vn 0.046057 0.019624 0.086566
vn 0.047067 0.017088 0.086560
vn 0.048076 0.013971 0.086565
vn 0.048775 0.011311 0.086563
vn 0.049404 0.008049 0.086571
vn 0.049778 0.005258 0.086571
vn 0.050005 0.001853 0.086580
vn 0.050031 -0.001058 0.086578
vn 0.049835 -0.004484 0.086582
vn 0.049514 -0.007296 0.086574
vn 0.048919 -0.010579 0.086574
vn 0.048275 -0.013262 0.086566
vn 0.047302 -0.016396 0.086566
vn 0.046347 -0.018954 0.086560
vn 0.045002 -0.021940 0.086565
vn 0.043734 -0.024378 0.086562
vn 0.042011 -0.027215 0.086570
vn 0.040417 -0.029530 0.086570
vn 0.038302 -0.032202 0.086579
vn 0.036368 -0.034374 0.086578
vn 0.033919 -0.036784 0.086582
vn 0.031789 -0.038656 0.086575
vn 0.029140 -0.040691 0.086574
vn 0.026859 -0.042248 0.086566
vn 0.024031 -0.043917 0.086567
vn 0.021605 -0.045172 0.086561
vn 0.018604 -0.046481 0.086565
vn 0.016030 -0.047435 0.086562
vn 0.012851 -0.048379 0.086570
vn 0.010120 -0.049023 0.086570
vn 0.006764 -0.049582 0.086579
vn 0.003876 -0.049892 0.086578
vn 0.000436 -0.050033 0.086582
vn -0.002404 -0.049989 0.086575
vn -0.005737 -0.049718 0.086575
vn -0.008476 -0.049339 0.086567
vn -0.011694 -0.048677 0.086567
vn -0.014334 -0.047977 0.086561
vn -0.017436 -0.046931 0.086565
vn -0.019983 -0.045910 0.086562
vn -0.022968 -0.044477 0.086570
vn -0.025421 -0.043122 0.086569
vn -0.028279 -0.041285 0.086578
vn -0.030624 -0.039579 0.086578
vn -0.033271 -0.037370 0.086582
vn -0.035350 -0.035427 0.086576
vn -0.037640 -0.032984 0.086575
vn -0.039417 -0.030861 0.086567
vn -0.041357 -0.028208 0.086567
vn -0.042844 -0.025916 0.086561
vn -0.044440 -0.023059 0.086564
vn -0.045640 -0.020593 0.086562
vn -0.046888 -0.017529 0.086569
vn -0.047795 -0.014882 0.086569
vn -0.048678 -0.011608 0.086578
vn -0.049268 -0.008774 0.086577
vn -0.049748 -0.005354 0.086582
vn -0.049983 -0.002513 0.086576
vn -0.050039 0.000840 0.086576
vn -0.049930 0.003609 0.086567
vn -0.049586 0.006880 0.086568
vn -0.049147 0.009577 0.086561
vn -0.048411 0.012765 0.086564
vn -0.047645 0.015397 0.086561
vn -0.046514 0.018502 0.086569
vn -0.045409 0.021069 0.086568
vn -0.043867 0.024083 0.086578
vn -0.042405 0.026574 0.086577
vn -0.040461 0.029434 0.086583
vn -0.038724 0.031701 0.086576
vn -0.036512 0.034227 0.086576
vn -0.034569 0.036207 0.086568
vn -0.032115 0.038401 0.086568
vn -0.029978 0.040106 0.086561
vn -0.027292 0.041973 0.086564
vn -0.024959 0.043408 0.086561
vn -0.022037 0.044948 0.086568
vn -0.019499 0.046106 0.086568
vn -0.016337 0.047302 0.086577
vn -0.013587 0.048165 0.086577
vn -0.010222 0.048979 0.086583
vn -0.007408 0.049493 0.086577
vn -0.004068 0.049879 0.086577
vn -0.001295 0.050042 0.086568
vn 0.001999 0.050019 0.086568
vn 0.004728 0.049847 0.086561
vn 0.007973 0.049427 0.086564
vn 0.010664 0.048923 0.086561
vn 0.013860 0.048103 0.086568
vn 0.016515 0.047258 0.086567
vn 0.019656 0.046023 0.086577
vn 0.022268 0.044818 0.086576
vn 0.025310 0.043161 0.086583
vn 0.027745 0.041649 0.086577
vn 0.030483 0.039689 0.086577
vn 0.032649 0.037945 0.086569
vn 0.035076 0.035715 0.086569
vn 0.036984 0.033753 0.086562
vn 0.039105 0.031263 0.086564
vn 0.040760 0.029084 0.086561
vn 0.042576 0.026332 0.086568
vn 0.043974 0.023926 0.086567
vn 0.045470 0.020906 0.086576
vn 0.046594 0.018264 0.086576
vn 0.047735 0.014993 0.086583
vn 0.048526 0.012233 0.086577
vn 0.049239 0.008937 0.086578
vn 0.049674 0.006186 0.086569
vn 0.049974 0.002901 0.086569
vn 0.050070 0.000165 0.086562
vn 0.049970 -0.003105 0.086564
vn 0.049732 -0.005829 0.086561
vn 0.049230 -0.009085 0.086567
vn 0.048651 -0.011803 0.086566
vn 0.047733 -0.015041 0.086576
vn 0.046794 -0.017748 0.086576
vn 0.045443 -0.020938 0.086583
vn 0.044172 -0.023519 0.086578
vn 0.042485 -0.026444 0.086578
vn 0.040958 -0.028777 0.086570
vn 0.038972 -0.031415 0.086569
vn 0.037205 -0.033507 0.086562
vn 0.034935 -0.035863 0.086565
vn 0.032930 -0.037722 0.086560
vn 0.030373 -0.039795 0.086567
vn 0.028122 -0.041419 0.086566
vn 0.025271 -0.043199 0.086575
vn 0.022762 -0.044572 0.086575
vn 0.019621 -0.046027 0.086582
vn 0.016941 -0.047088 0.086578
vn 0.013722 -0.048124 0.086579
vn 0.011020 -0.048828 0.086570
vn 0.007774 -0.049449 0.086570
vn 0.005058 -0.049813 0.086562
vn 0.001793 -0.050033 0.086565
vn -0.000939 -0.050064 0.086560
vn -0.004224 -0.049884 0.086567
vn -0.006979 -0.049575 0.086566
vn -0.010282 -0.048981 0.086575
vn -0.013058 -0.048315 0.086575
vn -0.016360 -0.047285 0.086582
vn -0.019063 -0.046269 0.086578
vn -0.022149 -0.044872 0.086579
vn -0.024627 -0.043577 0.086571
vn -0.027452 -0.041857 0.086570
vn -0.029710 -0.040301 0.086563
vn -0.032277 -0.038272 0.086565
vn -0.034322 -0.036460 0.086560
vn -0.036633 -0.034122 0.086566
vn -0.038465 -0.032045 0.086565
vn -0.040511 -0.029391 0.086574
vn -0.042117 -0.027038 0.086574
vn -0.043871 -0.024061 0.086582
vn -0.045194 -0.021488 0.086578
vn -0.046544 -0.018376 0.086579
vn -0.047512 -0.015748 0.086571
vn -0.048450 -0.012573 0.086571
vn -0.049079 -0.009902 0.086563
vn -0.049618 -0.006674 0.086565
vn -0.049917 -0.003959 0.086560
vn -0.050059 -0.000676 0.086566
vn -0.050022 0.002089 0.086565
vn -0.049755 0.005426 0.086574
vn -0.049366 0.008243 0.086574
vn -0.048668 0.011621 0.086582
vn -0.047919 0.014421 0.086578
vn -0.046827 0.017639 0.086580
vn -0.045779 0.020240 0.086572
vn -0.044340 0.023225 0.086571
vn -0.043011 0.025628 0.086563
vn -0.041242 0.028383 0.086565
vn -0.039640 0.030594 0.086560
vn -0.037542 0.033120 0.086566
vn -0.035660 0.035143 0.086564
vn -0.033225 0.037433 0.086573
vn -0.031049 0.039256 0.086573
vn -0.028268 0.041286 0.086582
vn -0.025828 0.042861 0.086578
vn -0.022854 0.044515 0.086580
vn -0.020326 0.045739 0.086572
vn -0.017252 0.046986 0.086572
vn -0.014652 0.047875 0.086564
vn -0.011490 0.048728 0.086565
vn -0.008818 0.049291 0.086560
vn -0.005569 0.049753 0.086566
vn -0.002819 0.049987 0.086564
vn 0.000518 0.050049 0.086573
vn 0.003350 0.049939 0.086573
vn 0.006768 0.049577 0.086581
vn 0.009638 0.049105 0.086579
vn 0.012957 0.048332 0.086580
vn 0.015656 0.047540 0.086573
vn 0.018775 0.046398 0.086572
vn 0.021300 0.045310 0.086564
vn 0.024216 0.043818 0.086565
vn 0.026574 0.042440 0.086560
vn 0.029290 0.040602 0.086565
vn 0.031483 0.038930 0.086564
vn 0.033995 0.036737 0.086572
vn 0.036016 0.034758 0.086572
vn 0.038301 0.032199 0.086581
vn 0.040418 0.029504 0.086579
vn 0.042055 0.027113 0.086581
vn 0.043994 0.023869 0.086572
vn 0.045071 0.021766 0.086573
vn 0.046718 0.018004 0.086564
vn 0.047372 0.016197 0.086566
vn 0.048631 0.011922 0.086562
vn 0.048971 0.010408 0.086565
vn 0.049742 0.005642 0.086567
vn 0.049860 0.004392 0.086572
vn 0.050037 -0.000852 0.086577
vn 0.050004 -0.001852 0.086581
vn 0.049484 -0.007440 0.086580
vn 0.049369 -0.008148 0.086581
vn 0.048149 -0.013674 0.086572
vn 0.048011 -0.014143 0.086573
vn 0.046099 -0.019531 0.086564
vn 0.045974 -0.019818 0.086566
vn 0.043354 -0.025043 0.086564
vn 0.043272 -0.025180 0.086565
vn 0.039929 -0.030188 0.086570
vn 0.039894 -0.030230 0.086571
vn 0.035804 -0.034959 0.086579
vn 0.035815 -0.034945 0.086580
vn 0.031058 -0.039232 0.086581
vn 0.031112 -0.039188 0.086581
vn 0.026073 -0.042723 0.086573
vn 0.026006 -0.042765 0.086573
vn 0.020748 -0.045561 0.086566
vn 0.020704 -0.045582 0.086566
vn 0.015146 -0.047719 0.086565
vn -0.023635 0.044119 0.086573
vn -0.026027 0.042737 0.086580
vn -0.028926 0.040834 0.086579
vn -0.031224 0.039101 0.086580
vn -0.033863 0.036858 0.086572
vn -0.035912 0.034868 0.086571
vn -0.038146 0.032429 0.086564
vn -0.039936 0.030196 0.086564
vn -0.041776 0.027607 0.086560
vn -0.043316 0.025108 0.086564
vn -0.044773 0.022405 0.086564
vn -0.046066 0.019580 0.086571
vn -0.047141 0.016818 0.086573
vn -0.048155 0.013608 0.086579
vn -0.048853 0.010840 0.086579
vn -0.049519 0.007212 0.086578
vn -0.049842 0.004575 0.086573
vn -0.050053 0.000730 0.086569
vn -0.050041 -0.001592 0.086564
vn -0.049752 -0.005631 0.086562
vn -0.049492 -0.007606 0.086560
vn -0.048645 -0.011850 0.086563
vn -0.048220 -0.013473 0.086564
vn -0.046722 -0.017958 0.086571
vn -0.046224 -0.019198 0.086572
vn -0.043945 -0.023936 0.086579
vn -0.043482 -0.024768 0.086578
vn -0.040305 -0.029671 0.086574
vn -0.040006 -0.030076 0.086573
vn -0.036007 -0.034786 0.086564
vn 0.000000 0.000000 0.100000
vn 0.000000 0.000000 0.100000
vn 0.000000 0.000000 0.100000
vn 0.000000 0.000000 0.100000
vn 0.000000 0.000000 0.100000
vn 0.000000 0.000000 0.100000
vn 0.000000 0.000000 0.100000
vn 0.000000 0.000000 0.100000
vn 0.000000 0.000000 0.100000
vn 0.000000 0.000000 0.100000
vn 0.000000 0.000000 0.100000
vn 0.000000 0.000000 0.100000
vn 0.000000 0.000000 0.100000
vn 0.000000 0.000000 0.100000
vn 0.000000 0.000000 0.100000
vn 0.000000 0.000000 0.100000
vn 0.000000 0.000000 0.100000
vn 0.000000 0.000000 0.100000
vn 0.000000 0.000000 0.100000
vn 0.000000 0.000000 0.100000
vn 0.000000 0.000000 0.100000
vn 0.000000 0.000000 0.100000
vn 0.000000 0.000000 0.100000
vn 0.000000 0.000000 0.100000
vn 0.000000 0.000000 0.100000
vn 0.000000 0.000000 0.100000
vn 0.000000 0.000000 0.100000
vn 0.000000 0.000000 0.100000
vn 0.000000 0.000000 0.100000
vn 0.000000 0.000000 0.100000
vn 0.000000 0.000000 0.100000
vn 0.000000 0.000000 0.100000
vn 0.000000 0.000000 0.100000
vn 0.000000 0.000000 0.100000
vn 0.000000 0.000000 0.100000
vn 0.000000 0.000000 0.100000
vn 0.000000 0.000000 0.100000
vn 0.000000 0.000000 0.100000
vn 0.000000 0.000000 0.100000
vn 0.000000 0.000000 0.100000
vn 0.000000 0.000000 0.100000
vn 0.000000 0.000000 0.100000
vn 0.000000 0.000000 0.100000
vn 0.000000 0.000000 0.100000
vn 0.000000 0.000000 0.100000
vn 0.000000 0.000000 0.100000
vn 0.000000 0.000000 0.100000
vn 0.000000 0.000000 0.100000
vn 0.075366 0.065726 0.000000
vn 0.066754 0.074457 0.000000
vn 0.061621 0.078758 0.000000
vn 0.057138 0.082069 0.000000
vn 0.045666 0.088964 0.000000
vn 0.046662 0.088446 0.000000
vn 0.035484 0.093493 0.000000
vn 0.028072 0.095979 0.000000
vn 0.023773 0.097133 0.000000
vn 0.009470 0.099551 0.000000
vn 0.011704 0.099313 0.000000
vn -0.000541 0.099999 0.000000
vn -0.009470 0.099551 0.000000
vn -0.012778 0.099180 0.000000
vn -0.024822 0.096870 0.000000
vn -0.028072 0.095979 0.000000
vn -0.036494 0.093103 0.000000
vn -0.045666 0.088964 0.000000
vn -0.047616 0.087936 0.000000
vn -0.058022 0.081446 0.000000
vn -0.061621 0.078758 0.000000
vn -0.067556 0.073731 0.000000
vn -0.075366 0.065726 0.000000
vn -0.076073 0.064907 0.000000
vn -0.082845 0.056006 0.000000
vn -0.083446 0.055106 0.000000
vn -0.089078 0.045444 0.000000
vn -0.089564 0.044477 0.000000
vn -0.093971 0.034198 0.000000
vn -0.094335 0.033179 0.000000
vn -0.097450 0.022438 0.000000
vn -0.097687 0.021382 0.000000
vn -0.099464 0.010340 0.000000
vn -0.099570 0.009263 0.000000
vn -0.099982 -0.001913 0.000000
vn -0.099955 -0.002995 0.000000
vn -0.098996 -0.014138 0.000000
vn -0.098837 -0.015208 0.000000
vn -0.096520 -0.026150 0.000000
vn -0.096232 -0.027192 0.000000
vn -0.092594 -0.037768 0.000000
vn -0.092180 -0.038768 0.000000
vn -0.087274 -0.048818 0.000000
vn -0.086741 -0.049760 0.000000
vn -0.080642 -0.059135 0.000000
vn -0.079997 -0.060004 0.000000
vn -0.072797 -0.068561 0.000000
vn -0.072051 -0.069345 0.000000
vn -0.063857 -0.076957 0.000000
vn -0.063020 -0.077643 0.000000
vn -0.053956 -0.084195 0.000000
vn -0.053042 -0.084774 0.000000
vn -0.043244 -0.090166 0.000000
vn -0.042266 -0.090629 0.000000
vn -0.031881 -0.094782 0.000000
vn -0.030854 -0.095121 0.000000
vn -0.020039 -0.097972 0.000000
vn -0.018978 -0.098183 0.000000
vn -0.007896 -0.099688 0.000000
vn -0.006817 -0.099767 0.000000
vn 0.004366 -0.099905 0.000000
vn 0.005447 -0.099852 0.000000
vn 0.016563 -0.098619 0.000000
vn 0.017629 -0.098434 0.000000
vn 0.028510 -0.095850 0.000000
vn 0.029546 -0.095536 0.000000
vn 0.040029 -0.091639 0.000000
vn 0.041018 -0.091200 0.000000
vn 0.050946 -0.086050 0.000000
vn 0.051873 -0.085494 0.000000
vn 0.061096 -0.079166 0.000000
vn 0.061949 -0.078501 0.000000
vn 0.070327 -0.071092 0.000000
vn 0.071092 -0.070327 0.000000
vn 0.078501 -0.061949 0.000000
vn 0.079166 -0.061096 0.000000
vn 0.085494 -0.051873 0.000000
vn 0.086050 -0.050946 0.000000
vn 0.091200 -0.041018 0.000000
vn 0.091639 -0.040029 0.000000
vn 0.095536 -0.029546 0.000000
vn 0.095850 -0.028510 0.000000
vn 0.098434 -0.017629 0.000000
vn 0.098619 -0.016563 0.000000
vn 0.099852 -0.005447 0.000000
vn 0.099905 -0.004366 0.000000
vn 0.099767 0.006817 0.000000
vn 0.099688 0.007896 0.000000
vn 0.098183 0.018978 0.000000
vn 0.097972 0.020039 0.000000
vn 0.095121 0.030854 0.000000
vn 0.094782 0.031881 0.000000
vn 0.090629 0.042266 0.000000
vn 0.090166 0.043244 0.000000
vn 0.084774 0.053042 0.000000
vn 0.084195 0.053956 0.000000
vn 0.077643 0.063020 0.000000
vn 0.076957 0.063857 0.000000
vn 0.069345 0.072051 0.000000
vn 0.068561 0.072797 0.000000
vn 0.060004 0.079997 0.000000
vn 0.059135 0.080642 0.000000
vn 0.049760 0.086741 0.000000
vn 0.048818 0.087274 0.000000
vn 0.038768 0.092180 0.000000
vn 0.037768 0.092594 0.000000
vn 0.027192 0.096232 0.000000
vn 0.026150 0.096520 0.000000
vn 0.015208 0.098837 0.000000
vn 0.014138 0.098996 0.000000
vn 0.002995 0.099955 0.000000
vn 0.001913 0.099982 0.000000
vn -0.009263 0.099570 0.000000
vn -0.010340 0.099464 0.000000
vn -0.021382 0.097687 0.000000
vn -0.022438 0.097450 0.000000
vn -0.033179 0.094335 0.000000
vn -0.034198 0.093971 0.000000
vn -0.044477 0.089564 0.000000
vn -0.045444 0.089078 0.000000
vn -0.055106 0.083446 0.000000
vn -0.056006 0.082845 0.000000
vn -0.064907 0.076073 0.000000
vn -0.065726 0.075366 0.000000
vn -0.073731 0.067556 0.000000
vn -0.074457 0.066754 0.000000
vn -0.081446 0.058022 0.000000
vn -0.082069 0.057138 0.000000
vn -0.087936 0.047616 0.000000
vn -0.088446 0.046662 0.000000
vn -0.093103 0.036494 0.000000
vn -0.093493 0.035484 0.000000
vn -0.096870 0.024822 0.000000
vn -0.097133 0.023773 0.000000
vn -0.099180 0.012778 0.000000
vn -0.099313 0.011704 0.000000
vn -0.099999 0.000541 0.000000
vn -0.099999 -0.000541 0.000000
vn -0.099313 -0.011704 0.000000
vn -0.099180 -0.012778 0.000000
vn -0.097133 -0.023773 0.000000
vn -0.096870 -0.024822 0.000000
vn -0.093493 -0.035484 0.000000
vn -0.093103 -0.036494 0.000000
vn -0.088446 -0.046662 0.000000
vn -0.087936 -0.047616 0.000000
vn -0.082069 -0.057138 0.000000
vn -0.081446 -0.058022 0.000000
vn -0.074457 -0.066754 0.000000
vn -0.073731 -0.067556 0.000000
vn -0.065726 -0.075366 0.000000
vn -0.064907 -0.076073 0.000000
vn -0.056006 -0.082845 0.000000
vn -0.055106 -0.083446 0.000000
vn -0.045444 -0.089078 0.000000
vn -0.044477 -0.089564 0.000000
vn -0.034198 -0.093971 0.000000
vn -0.033179 -0.094335 0.000000
vn -0.022438 -0.097450 0.000000
vn -0.021382 -0.097687 0.000000
vn -0.010340 -0.099464 0.000000
vn -0.009263 -0.099570 0.000000
vn 0.001913 -0.099982 0.000000
vn 0.002995 -0.099955 0.000000
vn 0.014138 -0.098996 0.000000
vn 0.015208 -0.098837 0.000000
vn 0.026150 -0.096520 0.000000
vn 0.027192 -0.096232 0.000000
vn 0.037768 -0.092594 0.000000
vn 0.038768 -0.092180 0.000000
vn 0.048818 -0.087274 0.000000
vn 0.049760 -0.086741 0.000000
vn 0.059135 -0.080642 0.000000
vn 0.060004 -0.079997 0.000000
vn 0.068561 -0.072797 0.000000
vn 0.069345 -0.072051 0.000000
vn 0.076957 -0.063857 0.000000
vn 0.077643 -0.063020 0.000000
vn 0.084195 -0.053956 0.000000
vn 0.084774 -0.053042 0.000000
vn 0.090166 -0.043244 0.000000
vn 0.090629 -0.042266 0.000000
vn 0.094782 -0.031881 0.000000
vn 0.095121 -0.030854 0.000000
vn 0.097972 -0.020039 0.000000
vn 0.098183 -0.018978 0.000000
vn 0.099688 -0.007896 0.000000
vn 0.099767 -0.006817 0.000000
vn 0.099905 0.004366 0.000000
vn 0.099852 0.005447 0.000000
vn 0.098619 0.016563 0.000000
vn 0.098434 0.017629 0.000000
vn 0.095850 0.028510 0.000000
vn 0.095536 0.029546 0.000000
vn 0.091639 0.040029 0.000000
vn 0.091200 0.041018 0.000000
vn 0.086050 0.050946 0.000000
vn 0.085494 0.051873 0.000000
vn 0.079166 0.061096 0.000000
vn 0.078501 0.061949 0.000000
vn 0.071092 0.070327 0.000000
vn 0.070327 0.071092 0.000000
vn 0.061949 0.078501 0.000000
vn 0.061096 0.079166 0.000000
vn 0.051873 0.085494 0.000000
vn 0.050946 0.086050 0.000000
vn 0.041018 0.091200 0.000000
vn 0.040029 0.091639 0.000000
vn 0.029546 0.095536 0.000000
vn 0.028510 0.095850 0.000000
vn 0.017629 0.098434 0.000000
vn 0.016563 0.098619 0.000000
vn 0.005447 0.099852 0.000000
vn 0.004366 0.099905 0.000000
vn -0.006817 0.099767 0.000000
vn -0.007896 0.099688 0.000000
vn -0.018978 0.098183 0.000000
vn -0.020039 0.097972 0.000000
vn -0.030854 0.095121 0.000000
vn -0.031881 0.094782 0.000000
vn -0.042266 0.090629 0.000000
vn -0.043244 0.090166 0.000000
vn -0.053042 0.084774 0.000000
vn -0.053956 0.084195 0.000000
vn -0.063020 0.077643 0.000000
vn -0.063857 0.076957 0.000000
vn -0.072051 0.069345 0.000000
vn -0.072797 0.068561 0.000000
vn -0.079997 0.060004 0.000000
vn -0.080642 0.059135 0.000000
vn -0.086741 0.049760 0.000000
vn -0.087274 0.048818 0.000000
vn -0.092180 0.038768 0.000000
vn -0.092594 0.037768 0.000000
vn -0.096232 0.027192 0.000000
vn -0.096520 0.026150 0.000000
vn -0.098837 0.015208 0.000000
vn -0.098996 0.014138 0.000000
vn -0.099955 0.002995 0.000000
vn -0.099982 0.001913 0.000000
vn -0.099570 -0.009263 0.000000
vn -0.099464 -0.010340 0.000000
vn -0.097687 -0.021382 0.000000
vn -0.097450 -0.022438 0.000000
vn -0.094335 -0.033179 0.000000
vn -0.093971 -0.034198 0.000000
vn -0.089564 -0.044477 0.000000
vn -0.089078 -0.045444 0.000000
vn -0.083446 -0.055106 0.000000
vn -0.082845 -0.056006 0.000000
vn -0.076073 -0.064907 0.000000
vn -0.075366 -0.065726 0.000000
vn -0.067556 -0.073731 0.000000
vn -0.061621 -0.078758 0.000000
vn -0.058022 -0.081446 0.000000
vn -0.045666 -0.088964 0.000000
vn -0.047616 -0.087936 0.000000
vn -0.036494 -0.093103 0.000000
vn -0.028072 -0.095979 0.000000
vn -0.024822 -0.096870 0.000000
vn -0.009470 -0.099551 0.000000
vn -0.012778 -0.099180 0.000000
vn -0.000541 -0.099999 0.000000
vn 0.009470 -0.099551 0.000000
vn 0.011704 -0.099313 0.000000
vn 0.023773 -0.097133 0.000000
vn 0.028072 -0.095979 0.000000
vn 0.035484 -0.093493 0.000000
vn 0.045666 -0.088964 0.000000
vn 0.046662 -0.088446 0.000000
vn 0.057138 -0.082069 0.000000
vn 0.061621 -0.078758 0.000000
vn 0.066754 -0.074457 0.000000
vn 0.075366 -0.065726 0.000000
vn 0.000000 -0.100000 0.000000
vn 0.000000 -0.100000 0.000000
vn 0.000000 -0.100000 0.000000
vn 0.000000 -0.100000 0.000000
vn -0.100000 0.000000 0.000000
vn -0.100000 0.000000 0.000000
vn -0.100000 0.000000 0.000000
vn -0.100000 0.000000 0.000000
vn 0.000000 0.100000 0.000000
vn 0.000000 0.100000 0.000000
vn 0.000000 0.100000 0.000000
vn 0.000000 0.100000 0.000000
vn 0.100000 0.000000 0.000000
vn 0.100000 0.000000 0.000000
vn 0.100000 0.000000 0.000000
vn 0.100000 0.000000 0.000000
vn 0.000000 0.000000 -0.100000
vn 0.000000 0.000000 -0.100000
vn 0.000000 0.000000 -0.100000
vn 0.000000 0.000000 -0.100000
vn 0.000000 0.000000 -0.100000
vn 0.000000 0.000000 -0.100000
vn 0.000000 0.000000 -0.100000
vn 0.000000 0.000000 -0.100000
vn 0.000000 0.000000 -0.100000
vn 0.000000 0.000000 -0.100000
vn 0.000000 0.000000 -0.100000
vn 0.000000 0.000000 -0.100000
vn 0.000000 0.000000 -0.100000
vn 0.000000 0.000000 -0.100000
vn 0.000000 0.000000 -0.100000
vn 0.000000 0.000000 -0.100000
vn 0.000000 0.000000 -0.100000
vn 0.000000 0.000000 -0.100000
vn 0.000000 0.000000 -0.100000
vn 0.000000 0.000000 -0.100000
vn 0.000000 0.000000 -0.100000
vn 0.000000 0.000000 -0.100000
vn 0.000000 0.000000 -0.100000
vn 0.000000 0.000000 -0.100000
vn 0.000000 0.000000 -0.100000
vn 0.000000 0.000000 -0.100000
vn 0.000000 0.000000 -0.100000
vn 0.000000 0.000000 -0.100000
vn 0.000000 0.000000 -0.100000
vn 0.000000 0.000000 -0.100000
vn 0.000000 0.000000 -0.100000
vn 0.000000 0.000000 -0.100000
vn 0.000000 0.000000 -0.100000
vn 0.000000 0.000000 -0.100000
vn 0.000000 0.000000 -0.100000
vn 0.000000 0.000000 -0.100000
vn 0.000000 0.000000 -0.100000
vn 0.000000 0.000000 -0.100000
vn 0.000000 0.000000 -0.100000
vn 0.000000 0.000000 -0.100000
vn 0.000000 0.000000 -0.100000
vn 0.000000 0.000000 -0.100000
vn 0.000000 0.000000 -0.100000
vn 0.000000 0.000000 -0.100000
vn 0.000000 0.000000 -0.100000
vn 0.000000 0.000000 -0.100000
vn 0.000000 0.000000 -0.100000
vn 0.000000 0.000000 -0.100000
usemtl ABS_(White)
f 2/1/1 8/2/2 1/3/3
f 1/3/3 8/2/2 9/4/4
f 1/3/3 9/4/4 262/5/5
f 262/5/5 9/4/4 10/6/6
f 262/5/5 10/6/6 261/7/7
f 261/7/7 10/6/6 11/8/8
f 261/7/7 11/8/8 260/9/9
f 260/9/9 11/8/8 12/10/10
f 260/9/9 12/10/10 259/11/11
f 259/11/11 12/10/10 13/12/12
f 259/11/11 13/12/12 258/13/13
f 258/13/13 13/12/12 14/14/14
f 258/13/13 14/14/14 257/15/15
f 257/15/15 14/14/14 15/16/16
f 257/15/15 15/16/16 256/17/17
f 256/17/17 15/16/16 16/18/18
f 256/17/17 16/18/18 255/19/19
f 255/19/19 16/18/18 17/20/20
f 255/19/19 17/20/20 254/21/21
f 254/21/21 17/20/20 18/22/22
f 254/21/21 18/22/22 253/23/23
f 253/24/23 18/25/22 19/26/24
f 253/24/23 19/26/24 252/27/25
f 252/27/25 19/26/24 20/28/26
f 252/27/25 20/28/26 251/29/27
f 251/29/27 20/28/26 21/30/28
f 251/29/27 21/30/28 250/31/29
f 250/31/29 21/30/28 22/32/30
f 250/31/29 22/32/30 249/33/31
f 249/33/31 22/32/30 23/34/32
f 249/33/31 23/34/32 248/35/33
f 248/35/33 23/34/32 24/36/34
f 248/35/33 24/36/34 247/37/35
f 247/37/35 24/36/34 25/38/36
f 247/37/35 25/38/36 246/39/37
f 246/39/37 25/38/36 26/40/38
f 246/39/37 26/40/38 245/41/39
f 245/41/39 26/40/38 27/42/40
f 245/41/39 27/42/40 244/43/41
f 244/43/41 27/42/40 28/44/42
f 244/43/41 28/44/42 243/45/43
f 243/45/43 28/44/42 29/46/44
f 243/45/43 29/46/44 242/47/45
f 242/47/45 29/46/44 30/48/46
f 242/47/45 30/48/46 241/49/47
f 241/49/47 30/48/46 31/50/48
f 241/49/47 31/50/48 240/51/49
f 240/51/49 31/50/48 32/52/50
f 240/51/49 32/52/50 239/53/51
f 239/53/51 32/52/50 33/54/52
f 239/53/51 33/54/52 238/55/53
f 238/55/53 33/54/52 34/56/54
f 238/55/53 34/56/54 237/57/55
f 237/57/55 34/56/54 35/58/56
f 237/57/55 35/58/56 236/59/57
f 236/59/57 35/58/56 36/60/58
f 236/59/57 36/60/58 235/61/59
f 235/61/59 36/60/58 37/62/60
f 235/61/59 37/62/60 234/63/61
f 234/63/61 37/62/60 38/64/62
f 234/63/61 38/64/62 233/65/63
f 233/65/63 38/64/62 39/66/64
f 233/65/63 39/66/64 232/67/65
f 232/67/65 39/66/64 40/68/66
f 232/67/65 40/68/66 231/69/67
f 231/69/67 40/68/66 41/70/68
f 231/69/67 41/70/68 230/71/69
f 230/71/69 41/70/68 42/72/70
f 230/71/69 42/72/70 229/73/71
f 229/73/71 42/72/70 43/74/72
f 229/73/71 43/74/72 228/75/73
f 228/75/73 43/74/72 44/76/74
f 228/75/73 44/76/74 227/77/75
f 227/77/75 44/76/74 45/78/76
f 227/77/75 45/78/76 226/79/77
f 226/79/77 45/78/76 46/80/78
f 226/79/77 46/80/78 225/81/79
f 225/81/79 46/80/78 47/82/80
f 225/81/79 47/82/80 224/83/81
f 224/83/81 47/82/80 48/84/82
f 224/83/81 48/84/82 223/85/83
f 223/85/83 48/84/82 49/86/84
f 223/85/83 49/86/84 222/87/85
f 222/87/85 49/86/84 50/88/86
f 222/87/85 50/88/86 221/89/87
f 221/89/87 50/88/86 51/90/88
f 221/89/87 51/90/88 220/91/89
f 220/91/89 51/90/88 52/92/90
f 220/91/89 52/92/90 219/93/91
f 219/93/91 52/92/90 53/94/92
f 219/93/91 53/94/92 218/95/93
f 218/95/93 53/94/92 54/96/94
f 218/95/93 54/96/94 217/97/95
f 217/97/95 54/96/94 55/98/96
f 217/97/95 55/98/96 216/99/97
f 216/99/97 55/98/96 56/100/98
f 216/99/97 56/100/98 215/101/99
f 215/101/99 56/100/98 57/102/100
f 215/101/99 57/102/100 214/103/101
f 214/103/101 57/102/100 58/104/102
f 214/103/101 58/104/102 213/105/103
f 213/105/103 58/104/102 59/106/104
f 213/105/103 59/106/104 212/107/105
f 212/107/105 59/106/104 60/108/106
f 212/107/105 60/108/106 211/109/107
f 211/109/107 60/108/106 61/110/108
f 211/109/107 61/110/108 210/111/109
f 210/111/109 61/110/108 62/112/110
f 210/111/109 62/112/110 209/113/111
f 209/113/111 62/112/110 63/114/112
f 209/113/111 63/114/112 208/115/113
f 208/115/113 63/114/112 64/116/114
f 208/115/113 64/116/114 207/117/115
f 207/117/115 64/116/114 65/118/116
f 207/117/115 65/118/116 206/119/117
f 206/119/117 65/118/116 66/120/118
f 206/119/117 66/120/118 205/121/119
f 205/121/119 66/120/118 67/122/120
f 205/121/119 67/122/120 204/123/121
f 204/123/121 67/122/120 68/124/122
f 204/123/121 68/124/122 203/125/123
f 203/125/123 68/124/122 69/126/124
f 203/125/123 69/126/124 202/127/125
f 202/127/125 69/126/124 70/128/126
f 202/127/125 70/128/126 201/129/127
f 201/129/127 70/128/126 71/130/128
f 201/131/127 71/132/128 200/133/129
f 200/133/129 71/132/128 72/134/130
f 200/133/129 72/134/130 199/135/131
f 199/135/131 72/134/130 73/136/132
f 199/135/131 73/136/132 198/137/133
f 198/137/133 73/136/132 74/138/134
f 198/137/133 74/138/134 197/139/135
f 197/139/135 74/138/134 75/140/136
f 197/139/135 75/140/136 196/141/137
f 196/141/137 75/140/136 76/142/138
f 196/141/137 76/142/138 195/143/139
f 195/143/139 76/142/138 77/144/140
f 195/143/139 77/144/140 194/145/141
f 194/145/141 77/144/140 78/146/142
f 194/145/141 78/146/142 193/147/143
f 193/147/143 78/146/142 79/148/144
f 193/147/143 79/148/144 192/149/145
f 192/149/145 79/148/144 80/150/146
f 192/149/145 80/150/146 191/151/147
f 191/151/147 80/150/146 81/152/148
f 191/151/147 81/152/148 190/153/149
f 190/153/149 81/152/148 82/154/150
f 190/153/149 82/154/150 189/155/151
f 189/155/151 82/154/150 83/156/152
f 189/155/151 83/156/152 188/157/153
f 188/157/153 83/156/152 84/158/154
f 188/157/153 84/158/154 187/159/155
f 187/159/155 84/158/154 85/160/156
f 187/159/155 85/160/156 186/161/157
f 186/161/157 85/160/156 86/162/158
f 186/161/157 86/162/158 185/163/159
f 185/163/159 86/162/158 87/164/160
f 185/163/159 87/164/160 184/165/161
f 184/165/161 87/164/160 88/166/162
f 184/165/161 88/166/162 183/167/163
f 183/167/163 88/166/162 89/168/164
f 183/167/163 89/168/164 182/169/165
f 182/169/165 89/168/164 90/170/166
f 182/169/165 90/170/166 181/171/167
f 181/171/167 90/170/166 91/172/168
f 181/171/167 91/172/168 180/173/169
f 180/173/169 91/172/168 92/174/170
f 180/173/169 92/174/170 179/175/171
f 179/175/171 92/174/170 93/176/172
f 179/175/171 93/176/172 178/177/173
f 178/177/173 93/176/172 94/178/174
f 178/177/173 94/178/174 177/179/175
f 177/179/175 94/178/174 95/180/176
f 177/179/175 95/180/176 176/181/177
f 176/181/177 95/180/176 96/182/178
f 176/181/177 96/182/178 175/183/179
f 175/183/179 96/182/178 97/184/180
f 175/183/179 97/184/180 174/185/181
f 174/185/181 97/184/180 98/186/182
f 174/185/181 98/186/182 173/187/183
f 173/187/183 98/186/182 99/188/184
f 173/187/183 99/188/184 172/189/185
f 172/189/185 99/188/184 100/190/186
f 172/189/185 100/190/186 171/191/187
f 171/191/187 100/190/186 101/192/188
f 171/191/187 101/192/188 170/193/189
f 170/193/189 101/192/188 102/194/190
f 170/193/189 102/194/190 169/195/191
f 169/195/191 102/194/190 103/196/192
f 169/195/191 103/196/192 168/197/193
f 168/197/193 103/196/192 104/198/194
f 168/197/193 104/198/194 167/199/195
f 167/199/195 104/198/194 105/200/196
f 167/199/195 105/200/196 166/201/197
f 166/201/197 105/200/196 106/202/198
f 166/201/197 106/202/198 165/203/199
f 165/203/199 106/202/198 107/204/200
f 165/203/199 107/204/200 164/205/201
f 164/205/201 107/204/200 108/206/202
f 164/205/201 108/206/202 163/207/203
f 163/207/203 108/206/202 109/208/204
f 163/207/203 109/208/204 162/209/205
f 162/209/205 109/208/204 110/210/206
f 162/209/205 110/210/206 161/211/207
f 161/211/207 110/210/206 111/212/208
f 161/211/207 111/212/208 160/213/209
f 160/213/209 111/212/208 112/214/210
f 160/213/209 112/214/210 159/215/211
f 159/215/211 112/214/210 113/216/212
f 159/215/211 113/216/212 158/217/213
f 158/217/213 113/216/212 114/218/214
f 158/217/213 114/218/214 157/219/215
f 157/219/215 114/218/214 115/220/216
f 157/219/215 115/220/216 156/221/217
f 156/221/217 115/220/216 116/222/218
f 156/221/217 116/222/218 155/223/219
f 155/223/219 116/222/218 117/224/220
f 155/223/219 117/224/220 154/225/221
f 154/225/221 117/224/220 118/226/222
f 154/225/221 118/226/222 153/227/223
f 153/227/223 118/226/222 119/228/224
f 153/227/223 119/228/224 152/229/225
f 152/229/225 119/228/224 120/230/226
f 152/229/225 120/230/226 151/231/227
f 151/231/227 120/230/226 121/232/228
f 151/231/227 121/232/228 150/233/229
f 150/234/229 121/235/228 122/236/230
f 150/234/229 122/236/230 149/237/231
f 149/237/231 122/236/230 123/238/232
f 149/237/231 123/238/232 148/239/233
f 148/239/233 123/238/232 124/240/234
f 148/239/233 124/240/234 147/241/235
f 147/241/235 124/240/234 125/242/236
f 147/241/235 125/242/236 146/243/237
f 146/243/237 125/242/236 126/244/238
f 146/243/237 126/244/238 145/245/239
f 145/245/239 126/244/238 127/246/240
f 145/245/239 127/246/240 144/247/241
f 144/247/241 127/246/240 128/248/242
f 144/247/241 128/248/242 143/249/243
f 143/249/243 128/248/242 129/250/244
f 143/249/243 129/250/244 142/251/245
f 142/251/245 129/250/244 130/252/246
f 142/251/245 130/252/246 141/253/247
f 141/253/247 130/252/246 131/254/248
f 141/253/247 131/254/248 140/255/249
f 140/255/249 131/254/248 132/256/250
f 140/255/249 132/256/250 139/257/251
f 139/257/251 132/256/250 133/258/252
f 139/257/251 133/258/252 138/259/253
f 138/259/253 133/258/252 137/260/254
f 137/260/254 133/258/252 134/261/255
f 137/260/254 134/261/255 136/262/256
f 136/262/256 134/261/255 135/263/257
f 3/264/258 6/265/259 2/1/1
f 2/1/1 6/265/259 7/266/260
f 2/1/1 7/266/260 8/2/2
f 4/267/261 5/268/262 3/264/258
f 3/264/258 5/268/262 6/265/259
f 264/269/263 247/270/264 263/271/265
f 263/271/265 247/270/264 246/272/266
f 263/271/265 246/272/266 421/273/267
f 421/273/267 246/272/266 245/274/268
f 421/273/267 245/274/268 420/275/269
f 420/275/269 245/274/268 244/276/270
f 420/275/269 244/276/270 419/277/271
f 419/277/271 244/276/270 243/278/272
f 419/277/271 243/278/272 418/279/273
f 418/279/273 243/278/272 242/280/274
f 418/279/273 242/280/274 417/281/275
f 417/281/275 242/280/274 241/282/276
f 417/281/275 241/282/276 416/283/277
f 416/283/277 241/282/276 240/284/278
f 416/283/277 240/284/278 415/285/279
f 415/285/279 240/284/278 239/286/280
f 415/285/279 239/286/280 414/287/281
f 414/287/281 239/286/280 238/288/282
f 414/287/281 238/288/282 413/289/283
f 413/289/283 238/288/282 237/290/284
f 413/289/283 237/290/284 412/291/285
f 412/291/285 237/290/284 236/292/286
f 412/291/285 236/292/286 411/293/287
f 411/293/287 236/292/286 235/294/288
f 411/293/287 235/294/288 410/295/289
f 410/295/289 235/294/288 234/296/290
f 410/295/289 234/296/290 409/297/291
f 409/297/291 234/296/290 233/298/292
f 409/297/291 233/298/292 408/299/293
f 408/299/293 233/298/292 232/300/294
f 408/299/293 232/300/294 407/301/295
f 407/301/295 232/300/294 231/302/296
f 407/301/295 231/302/296 406/303/297
f 406/303/297 231/302/296 230/304/298
f 406/303/297 230/304/298 405/305/299
f 405/305/299 230/304/298 229/306/300
f 405/305/299 229/306/300 404/307/301
f 404/307/301 229/306/300 228/308/302
f 404/307/301 228/308/302 403/309/303
f 403/309/303 228/308/302 227/310/304
f 403/309/303 227/310/304 402/311/305
f 402/311/305 227/310/304 226/312/306
f 402/311/305 226/312/306 401/313/307
f 401/313/307 226/312/306 225/314/308
f 401/313/307 225/314/308 400/315/309
f 400/315/309 225/314/308 224/316/310
f 400/315/309 224/316/310 399/317/311
f 399/317/311 224/316/310 223/318/312
f 399/317/311 223/318/312 398/319/313
f 398/319/313 223/318/312 222/320/314
f 398/319/313 222/320/314 397/321/315
f 397/321/315 222/320/314 221/322/316
f 397/321/315 221/322/316 396/323/317
f 396/323/317 221/322/316 220/324/318
f 396/323/317 220/324/318 395/325/319
f 395/325/319 220/324/318 219/326/320
f 395/325/319 219/326/320 394/327/321
f 394/327/321 219/326/320 218/328/322
f 394/327/321 218/328/322 393/329/323
f 393/329/323 218/328/322 217/330/324
f 393/329/323 217/330/324 392/331/325
f 392/331/325 217/330/324 216/332/326
f 392/331/325 216/332/326 391/333/327
f 391/333/327 216/332/326 215/334/328
f 391/333/327 215/334/328 390/335/329
f 390/335/329 215/334/328 214/336/330
f 390/335/329 214/336/330 389/337/331
f 389/337/331 214/336/330 213/338/332
f 389/337/331 213/338/332 388/339/333
f 388/339/333 213/338/332 212/340/334
f 388/339/333 212/340/334 387/341/335
f 387/341/335 212/340/334 211/342/336
f 387/341/335 211/342/336 386/343/337
f 386/343/337 211/342/336 210/344/338
f 386/343/337 210/344/338 385/345/339
f 385/345/339 210/344/338 209/346/340
f 385/345/339 209/346/340 384/347/341
f 384/347/341 209/346/340 208/348/342
f 384/347/341 208/348/342 383/349/343
f 383/349/343 208/348/342 207/350/344
f 383/349/343 207/350/344 382/351/345
f 382/351/345 207/350/344 206/352/346
f 382/351/345 206/352/346 381/353/347
f 381/353/347 206/352/346 205/354/348
f 381/353/347 205/354/348 380/355/349
f 380/355/349 205/354/348 204/356/350
f 380/355/349 204/356/350 379/357/351
f 379/357/351 204/356/350 203/358/352
f 379/357/351 203/358/352 378/359/353
f 378/359/353 203/358/352 202/360/354
f 378/359/353 202/360/354 377/361/355
f 377/361/355 202/360/354 201/362/356
f 377/361/355 201/362/356 376/363/357
f 376/363/357 201/362/356 200/364/358
f 376/363/357 200/364/358 375/365/359
f 375/365/359 200/364/358 199/366/360
f 375/365/359 199/366/360 374/367/361
f 374/367/361 199/366/360 198/368/362
f 374/367/361 198/368/362 373/369/363
f 373/369/363 198/368/362 197/370/364
f 373/369/363 197/370/364 372/371/365
f 372/371/365 197/370/364 196/372/366
f 372/371/365 196/372/366 371/373/367
f 371/373/367 196/372/366 195/374/368
f 371/373/367 195/374/368 370/375/369
f 370/375/369 195/374/368 194/376/370
f 370/375/369 194/376/370 369/377/371
f 369/377/371 194/376/370 193/378/372
f 369/377/371 193/378/372 368/379/373
f 368/379/373 193/378/372 192/380/374
f 368/379/373 192/380/374 367/381/375
f 367/381/375 192/380/374 191/382/376
f 367/381/375 191/382/376 366/383/377
f 366/383/377 191/382/376 190/384/378
f 366/383/377 190/384/378 365/385/379
f 365/385/379 190/384/378 189/386/380
f 365/385/379 189/386/380 364/387/381
f 364/387/381 189/386/380 188/388/382
f 364/387/381 188/388/382 363/389/383
f 363/389/383 188/388/382 187/390/384
f 363/389/383 187/390/384 362/391/385
f 362/391/385 187/390/384 186/392/386
f 362/391/385 186/392/386 361/393/387
f 361/393/387 186/392/386 185/394/388
f 361/393/387 185/394/388 360/395/389
f 360/395/389 185/394/388 184/396/390
f 360/395/389 184/396/390 359/397/391
f 359/397/391 184/396/390 183/398/392
f 359/397/391 183/398/392 358/399/393
f 358/399/393 183/398/392 182/400/394
f 358/399/393 182/400/394 357/401/395
f 357/401/395 182/400/394 181/402/396
f 357/401/395 181/402/396 356/403/397
f 356/403/397 181/402/396 180/404/398
f 356/403/397 180/404/398 355/405/399
f 355/405/399 180/404/398 179/406/400
f 355/405/399 179/406/400 354/407/401
f 354/407/401 179/406/400 178/408/402
f 354/407/401 178/408/402 353/409/403
f 353/409/403 178/408/402 177/410/404
f 353/409/403 177/410/404 352/411/405
f 352/411/405 177/410/404 176/412/406
f 352/411/405 176/412/406 351/413/407
f 351/413/407 176/412/406 175/414/408
f 351/413/407 175/414/408 350/415/409
f 350/415/409 175/414/408 174/416/410
f 350/415/409 174/416/410 349/417/411
f 349/417/411 174/416/410 173/418/412
f 349/417/411 173/418/412 348/419/413
f 348/419/413 173/418/412 172/420/414
f 348/419/413 172/420/414 347/421/415
f 347/421/415 172/420/414 171/422/416
f 347/421/415 171/422/416 346/423/417
f 346/423/417 171/422/416 170/424/418
f 346/423/417 170/424/418 345/425/419
f 345/425/419 170/424/418 169/426/420
f 345/425/419 169/426/420 344/427/421
f 344/427/421 169/426/420 168/428/422
f 344/427/421 168/428/422 343/429/423
f 343/429/423 168/428/422 167/430/424
f 343/429/423 167/430/424 342/431/425
f 342/431/425 167/430/424 166/432/426
f 342/431/425 166/432/426 341/433/427
f 341/433/427 166/432/426 165/434/428
f 341/433/427 165/434/428 340/435/429
f 340/435/429 165/434/428 164/436/430
f 340/435/429 164/436/430 339/437/431
f 339/437/431 164/436/430 163/438/432
f 339/437/431 163/438/432 338/439/433
f 338/439/433 163/438/432 162/440/434
f 338/439/433 162/440/434 337/441/435
f 337/441/435 162/440/434 161/442/436
f 337/441/435 161/442/436 336/443/437
f 336/443/437 161/442/436 160/444/438
f 336/443/437 160/444/438 335/445/439
f 335/445/439 160/444/438 159/446/440
f 335/445/439 159/446/440 334/447/441
f 334/447/441 159/446/440 158/448/442
f 334/447/441 158/448/442 333/449/443
f 333/449/443 158/448/442 157/450/444
f 333/449/443 157/450/444 332/451/445
f 332/451/445 157/450/444 156/452/446
f 332/451/445 156/452/446 331/453/447
f 331/453/447 156/452/446 155/454/448
f 331/453/447 155/454/448 330/455/449
f 330/455/449 155/454/448 154/456/450
f 330/455/449 154/456/450 329/457/451
f 329/457/451 154/456/450 153/458/452
f 329/457/451 153/458/452 328/459/453
f 328/459/453 153/458/452 152/460/454
f 328/459/453 152/460/454 327/461/455
f 327/461/455 152/460/454 151/462/456
f 327/461/455 151/462/456 326/463/457
f 326/463/457 151/462/456 150/464/458
f 326/463/457 150/464/458 325/465/459
f 325/465/459 150/464/458 149/466/460
f 325/465/459 149/466/460 324/467/461
f 324/467/461 149/466/460 148/468/462
f 324/467/461 148/468/462 323/469/463
f 323/469/463 148/468/462 147/470/464
f 323/469/463 147/470/464 322/471/465
f 322/471/465 147/470/464 146/472/466
f 322/471/465 146/472/466 321/473/467
f 321/473/467 146/472/466 145/474/468
f 321/473/467 145/474/468 320/475/469
f 320/475/469 145/474/468 144/476/470
f 320/475/469 144/476/470 319/477/471
f 319/477/471 144/476/470 143/478/472
f 319/477/471 143/478/472 318/479/473
f 318/479/473 143/478/472 142/480/474
f 318/479/473 142/480/474 317/481/475
f 317/481/475 142/480/474 141/482/476
f 317/481/475 141/482/476 316/483/477
f 316/483/477 141/482/476 140/484/478
f 316/483/477 140/484/478 315/485/479
f 315/485/479 140/484/478 139/486/480
f 315/485/479 139/486/480 314/487/481
f 314/487/481 139/486/480 138/488/482
f 314/487/481 138/488/482 313/489/483
f 313/489/483 138/488/482 137/490/484
f 313/489/483 137/490/484 312/491/485
f 312/491/485 137/490/484 136/492/486
f 312/491/485 136/492/486 311/493/487
f 311/493/487 136/492/486 135/494/488
f 311/493/487 135/494/488 310/495/489
f 310/495/489 135/494/488 279/496/490
f 310/495/489 279/496/490 309/497/491
f 309/497/491 279/496/490 280/498/492
f 309/497/491 280/498/492 308/499/493
f 308/499/493 280/498/492 281/500/494
f 308/499/493 281/500/494 307/501/495
f 307/501/495 281/500/494 282/502/496
f 307/501/495 282/502/496 306/503/497
f 306/503/497 282/502/496 283/504/498
f 306/503/497 283/504/498 305/505/499
f 305/505/499 283/504/498 284/506/500
f 305/505/499 284/506/500 304/507/501
f 304/507/501 284/506/500 285/508/502
f 304/507/501 285/508/502 303/509/503
f 303/509/503 285/508/502 286/510/504
f 303/509/503 286/510/504 302/511/505
f 302/511/505 286/510/504 287/512/506
f 302/511/505 287/512/506 301/513/507
f 301/513/507 287/512/506 288/514/508
f 301/513/507 288/514/508 300/515/509
f 300/515/509 288/514/508 289/516/510
f 300/515/509 289/516/510 299/517/511
f 299/517/511 289/516/510 290/518/512
f 299/517/511 290/518/512 298/519/513
f 298/519/513 290/518/512 291/520/514
f 298/519/513 291/520/514 297/521/515
f 297/521/515 291/520/514 292/522/516
f 297/521/515 292/522/516 296/523/517
f 296/523/517 292/522/516 293/524/518
f 296/523/517 293/524/518 295/525/519
f 295/525/519 293/524/518 294/526/520
f 247/270/264 264/269/263 248/527/521
f 248/527/521 264/269/263 265/528/522
f 248/527/521 265/528/522 249/529/523
f 249/529/523 265/528/522 266/530/524
f 249/529/523 266/530/524 250/531/525
f 250/531/525 266/530/524 267/532/526
f 250/531/525 267/532/526 251/533/527
f 251/533/527 267/532/526 268/534/528
f 251/533/527 268/534/528 252/535/529
f 252/535/529 268/534/528 269/536/530
f 252/535/529 269/536/530 253/537/531
f 253/537/531 269/536/530 270/538/532
f 253/537/531 270/538/532 254/539/533
f 254/539/533 270/538/532 271/540/534
f 254/539/533 271/540/534 255/541/535
f 255/541/535 271/540/534 272/542/536
f 255/541/535 272/542/536 256/543/537
f 256/543/537 272/542/536 273/544/538
f 256/543/537 273/544/538 257/545/539
f 257/545/539 273/544/538 274/546/540
f 257/545/539 274/546/540 258/547/541
f 258/547/541 274/546/540 275/548/542
f 258/547/541 275/548/542 259/549/543
f 259/549/543 275/548/542 276/550/544
f 259/549/543 276/550/544 260/551/545
f 260/551/545 276/550/544 261/552/546
f 261/552/546 276/550/544 277/553/547
f 261/552/546 277/553/547 262/554/548
f 262/554/548 277/553/547 278/555/549
f 262/554/548 278/555/549 1/556/550
f 422/557/551 453/558/552 4/559/553
f 4/559/553 453/558/552 454/560/554
f 4/559/553 454/560/554 5/561/555
f 5/561/555 454/560/554 455/562/556
f 5/561/555 455/562/556 6/563/557
f 6/563/557 455/562/556 456/564/558
f 6/563/557 456/564/558 7/565/559
f 7/565/559 456/564/558 457/566/560
f 7/565/559 457/566/560 8/567/561
f 8/567/561 457/566/560 458/568/562
f 8/567/561 458/568/562 9/569/563
f 9/569/563 458/568/562 459/570/564
f 9/569/563 459/570/564 10/571/565
f 10/571/565 459/570/564 460/572/566
f 10/571/565 460/572/566 11/573/567
f 11/573/567 460/572/566 461/574/568
f 11/573/567 461/574/568 12/575/569
f 12/575/569 461/574/568 462/576/570
f 12/575/569 462/576/570 13/577/571
f 13/577/571 462/576/570 463/578/572
f 13/577/571 463/578/572 14/579/573
f 14/579/573 463/578/572 464/580/574
f 14/579/573 464/580/574 15/581/575
f 15/581/575 464/580/574 465/582/576
f 15/581/575 465/582/576 16/583/577
f 16/583/577 465/582/576 466/584/578
f 16/583/577 466/584/578 17/585/579
f 17/585/579 466/584/578 467/586/580
f 17/585/579 467/586/580 18/587/581
f 18/587/581 467/586/580 468/588/582
f 18/587/581 468/588/582 19/589/583
f 19/589/583 468/588/582 469/590/584
f 19/589/583 469/590/584 20/591/585
f 20/591/585 469/590/584 470/592/586
f 20/591/585 470/592/586 21/593/587
f 21/593/587 470/592/586 471/594/588
f 21/593/587 471/594/588 22/595/589
f 22/595/589 471/594/588 472/596/590
f 22/595/589 472/596/590 23/597/591
f 23/597/591 472/596/590 473/598/592
f 23/597/591 473/598/592 24/599/593
f 24/599/593 473/598/592 474/600/594
f 24/599/593 474/600/594 25/601/595
f 25/601/595 474/600/594 475/602/596
f 25/601/595 475/602/596 26/603/597
f 26/603/597 475/602/596 476/604/598
f 26/603/597 476/604/598 27/605/599
f 27/605/599 476/604/598 477/606/600
f 27/605/599 477/606/600 28/607/601
f 28/607/601 477/606/600 478/608/602
f 28/607/601 478/608/602 29/609/603
f 29/609/603 478/608/602 479/610/604
f 29/609/603 479/610/604 30/611/605
f 30/611/605 479/610/604 480/612/606
f 30/611/605 480/612/606 31/613/607
f 31/613/607 480/612/606 481/614/608
f 31/613/607 481/614/608 32/615/609
f 32/615/609 481/614/608 482/616/610
f 32/615/609 482/616/610 33/617/611
f 33/617/611 482/616/610 483/618/612
f 33/617/611 483/618/612 34/619/613
f 34/619/613 483/618/612 484/620/614
f 34/619/613 484/620/614 35/621/615
f 35/621/615 484/620/614 485/622/616
f 35/621/615 485/622/616 36/623/617
f 36/623/617 485/622/616 486/624/618
f 36/623/617 486/624/618 37/625/619
f 37/625/619 486/624/618 487/626/620
f 37/625/619 487/626/620 38/627/621
f 38/627/621 487/626/620 488/628/622
f 38/627/621 488/628/622 39/629/623
f 39/629/623 488/628/622 489/630/624
f 39/629/623 489/630/624 40/631/625
f 40/631/625 489/630/624 490/632/626
f 40/631/625 490/632/626 41/633/627
f 41/633/627 490/632/626 491/634/628
f 41/633/627 491/634/628 42/635/629
f 42/635/629 491/634/628 492/636/630
f 42/635/629 492/636/630 43/637/631
f 43/637/631 492/636/630 493/638/632
f 43/637/631 493/638/632 44/639/633
f 44/639/633 493/638/632 494/640/634
f 44/639/633 494/640/634 45/641/635
f 45/641/635 494/640/634 495/642/636
f 45/641/635 495/642/636 46/643/637
f 46/643/637 495/642/636 496/644/638
f 46/643/637 496/644/638 47/645/639
f 47/645/639 496/644/638 497/646/640
f 47/645/639 497/646/640 48/647/641
f 48/647/641 497/646/640 498/648/642
f 48/647/641 498/648/642 49/649/643
f 49/649/643 498/648/642 499/650/644
f 49/649/643 499/650/644 50/651/645
f 50/651/645 499/650/644 500/652/646
f 50/651/645 500/652/646 51/653/647
f 51/653/647 500/652/646 501/654/648
f 51/653/647 501/654/648 52/655/649
f 52/655/649 501/654/648 502/656/650
f 52/655/649 502/656/650 53/657/651
f 53/657/651 502/656/650 503/658/652
f 53/657/651 503/658/652 54/659/653
f 54/659/653 503/658/652 504/660/654
f 54/659/653 504/660/654 55/661/655
f 55/661/655 504/660/654 505/662/656
f 55/661/655 505/662/656 56/663/657
f 56/663/657 505/662/656 506/664/658
f 56/663/657 506/664/658 57/665/659
f 57/665/659 506/664/658 507/666/660
f 57/665/659 507/666/660 58/667/661
f 58/667/661 507/666/660 508/668/662
f 58/667/661 508/668/662 59/669/663
f 59/669/663 508/668/662 509/670/664
f 59/669/663 509/670/664 60/671/665
f 60/671/665 509/670/664 510/672/666
f 60/671/665 510/672/666 61/673/667
f 61/673/667 510/672/666 511/674/668
f 61/673/667 511/674/668 62/675/669
f 62/675/669 511/674/668 512/676/670
f 62/675/669 512/676/670 63/677/671
f 63/677/671 512/676/670 513/678/672
f 63/677/671 513/678/672 64/679/673
f 64/679/673 513/678/672 514/680/674
f 64/679/673 514/680/674 65/681/675
f 65/681/675 514/680/674 515/682/676
f 65/681/675 515/682/676 66/683/677
f 66/683/677 515/682/676 516/684/678
f 66/683/677 516/684/678 67/685/679
f 67/685/679 516/684/678 517/686/680
f 67/685/679 517/686/680 68/687/681
f 68/687/681 517/686/680 518/688/682
f 68/687/681 518/688/682 69/689/683
f 69/689/683 518/688/682 519/690/684
f 69/689/683 519/690/684 70/691/685
f 70/691/685 519/690/684 520/692/686
f 70/691/685 520/692/686 71/693/687
f 71/693/687 520/692/686 521/694/688
f 71/693/687 521/694/688 72/695/689
f 72/695/689 521/694/688 522/696/690
f 72/695/689 522/696/690 73/697/691
f 73/697/691 522/696/690 523/698/692
f 73/697/691 523/698/692 74/699/693
f 74/699/693 523/698/692 524/700/694
f 74/699/693 524/700/694 75/701/695
f 75/701/695 524/700/694 525/702/696
f 75/701/695 525/702/696 76/703/697
f 76/703/697 525/702/696 526/704/698
f 76/703/697 526/704/698 77/705/699
f 77/705/699 526/704/698 527/706/700
f 77/705/699 527/706/700 78/707/701
f 78/707/701 527/706/700 528/708/702
f 78/707/701 528/708/702 79/709/703
f 79/709/703 528/708/702 529/710/704
f 79/709/703 529/710/704 80/711/705
f 80/711/705 529/710/704 530/712/706
f 80/711/705 530/712/706 81/713/707
f 81/713/707 530/712/706 531/714/708
f 81/713/707 531/714/708 82/715/709
f 82/715/709 531/714/708 532/716/710
f 82/715/709 532/716/710 83/717/711
f 83/717/711 532/716/710 533/718/712
f 83/717/711 533/718/712 84/719/713
f 84/719/713 533/718/712 534/720/714
f 84/719/713 534/720/714 85/721/715
f 85/721/715 534/720/714 535/722/716
f 85/721/715 535/722/716 86/723/717
f 86/723/717 535/722/716 536/724/718
f 86/723/717 536/724/718 87/725/719
f 87/725/719 536/724/718 537/726/720
f 87/725/719 537/726/720 88/727/721
f 88/727/721 537/726/720 538/728/722
f 88/727/721 538/728/722 89/729/723
f 89/729/723 538/728/722 539/730/724
f 89/729/723 539/730/724 90/731/725
f 90/731/725 539/730/724 540/732/726
f 90/731/725 540/732/726 91/733/727
f 91/733/727 540/732/726 541/734/728
f 91/733/727 541/734/728 92/735/729
f 92/735/729 541/734/728 542/736/730
f 92/735/729 542/736/730 93/737/731
f 93/737/731 542/736/730 543/738/732
f 93/737/731 543/738/732 94/739/733
f 94/739/733 543/738/732 544/740/734
f 94/739/733 544/740/734 95/741/735
f 95/741/735 544/740/734 545/742/736
f 95/741/735 545/742/736 96/743/737
f 96/743/737 545/742/736 546/744/738
f 96/743/737 546/744/738 97/745/739
f 97/745/739 546/744/738 547/746/740
f 97/745/739 547/746/740 98/747/741
f 98/747/741 547/746/740 548/748/742
f 98/747/741 548/748/742 99/749/743
f 99/749/743 548/748/742 549/750/744
f 99/749/743 549/750/744 100/751/745
f 100/751/745 549/750/744 550/752/746
f 100/751/745 550/752/746 101/753/747
f 101/753/747 550/752/746 551/754/748
f 101/753/747 551/754/748 102/755/749
f 102/755/749 551/754/748 552/756/750
f 102/755/749 552/756/750 103/757/751
f 103/757/751 552/756/750 553/758/752
f 103/757/751 553/758/752 104/759/753
f 104/759/753 553/758/752 554/760/754
f 104/759/753 554/760/754 105/761/755
f 105/761/755 554/760/754 555/762/756
f 105/761/755 555/762/756 106/763/757
f 106/763/757 555/762/756 556/764/758
f 106/763/757 556/764/758 107/765/759
f 107/765/759 556/764/758 557/766/760
f 107/765/759 557/766/760 108/767/761
f 108/767/761 557/766/760 558/768/762
f 108/767/761 558/768/762 109/769/763
f 109/769/763 558/768/762 559/770/764
f 109/769/763 559/770/764 110/771/765
f 110/771/765 559/770/764 560/772/766
f 110/771/765 560/772/766 111/773/767
f 111/773/767 560/772/766 561/774/768
f 111/773/767 561/774/768 112/775/769
f 112/775/769 561/774/768 562/776/770
f 112/775/769 562/776/770 113/777/771
f 113/777/771 562/776/770 563/778/772
f 113/777/771 563/778/772 114/779/773
f 114/779/773 563/778/772 564/780/774
f 114/779/773 564/780/774 115/781/775
f 115/781/775 564/780/774 565/782/776
f 115/781/775 565/782/776 116/783/777
f 116/783/777 565/782/776 566/784/778
f 116/783/777 566/784/778 117/785/779
f 117/785/779 566/784/778 567/786/780
f 117/785/779 567/786/780 118/787/781
f 118/787/781 567/786/780 568/788/782
f 118/787/781 568/788/782 119/789/783
f 119/789/783 568/788/782 569/790/784
f 119/789/783 569/790/784 120/791/785
f 120/791/785 569/790/784 570/792/786
f 120/791/785 570/792/786 121/793/787
f 121/793/787 570/792/786 571/794/788
f 121/793/787 571/794/788 122/795/789
f 122/795/789 571/794/788 572/796/790
f 122/795/789 572/796/790 123/797/791
f 123/797/791 572/796/790 573/798/792
f 123/797/791 573/798/792 124/799/793
f 124/799/793 573/798/792 574/800/794
f 124/799/793 574/800/794 125/801/795
f 125/801/795 574/800/794 575/802/796
f 125/801/795 575/802/796 126/803/797
f 126/803/797 575/802/796 576/804/798
f 126/803/797 576/804/798 127/805/799
f 127/805/799 576/804/798 577/806/800
f 127/805/799 577/806/800 128/807/801
f 128/807/801 577/806/800 578/808/802
f 128/807/801 578/808/802 129/809/803
f 129/809/803 578/808/802 130/810/804
f 130/810/804 578/808/802 579/811/805
f 130/810/804 579/811/805 131/812/806
f 131/812/806 579/811/805 580/813/807
f 131/812/806 580/813/807 132/814/808
f 453/558/552 422/557/551 452/815/809
f 452/815/809 422/557/551 423/816/810
f 452/815/809 423/816/810 451/817/811
f 451/817/811 423/816/810 424/818/812
f 451/817/811 424/818/812 450/819/813
f 450/819/813 424/818/812 425/820/814
f 450/819/813 425/820/814 449/821/815
f 449/821/815 425/820/814 426/822/816
f 449/821/815 426/822/816 448/823/817
f 448/823/817 426/822/816 427/824/818
f 448/823/817 427/824/818 447/825/819
f 447/825/819 427/824/818 428/826/820
f 447/825/819 428/826/820 446/827/821
f 446/827/821 428/826/820 429/828/822
f 446/827/821 429/828/822 445/829/823
f 445/829/823 429/828/822 430/830/824
f 445/829/823 430/830/824 444/831/825
f 444/831/825 430/830/824 431/832/826
f 444/831/825 431/832/826 443/833/827
f 443/833/827 431/832/826 432/834/828
f 443/833/827 432/834/828 442/835/829
f 442/835/829 432/834/828 433/836/830
f 442/835/829 433/836/830 441/837/831
f 441/837/831 433/836/830 434/838/832
f 441/837/831 434/838/832 440/839/833
f 440/839/833 434/838/832 435/840/834
f 440/839/833 435/840/834 439/841/835
f 439/841/835 435/840/834 436/842/836
f 439/841/835 436/842/836 438/843/837
f 438/843/837 436/842/836 437/844/838
f 582/845/839 431/846/840 581/847/841
f 581/847/841 431/846/840 430/848/842
f 581/847/841 430/848/842 429/849/843
f 583/850/844 589/851/845 582/845/839
f 582/845/839 589/851/845 590/852/846
f 582/845/839 590/852/846 591/853/847
f 584/854/848 269/855/849 583/850/844
f 583/850/844 269/855/849 268/856/850
f 583/850/844 268/856/850 267/857/851
f 581/847/841 2/858/852 584/854/848
f 584/854/848 2/858/852 1/859/853
f 584/854/848 1/859/853 278/860/854
f 592/861/855 437/862/856 582/845/839
f 582/845/839 437/862/856 436/863/857
f 582/845/839 436/863/857 435/864/858
f 435/864/858 434/865/859 582/845/839
f 582/845/839 434/865/859 433/866/860
f 582/845/839 433/866/860 432/867/861
f 432/867/861 431/846/840 582/845/839
f 429/849/843 428/868/862 581/847/841
f 581/847/841 428/868/862 427/869/863
f 581/847/841 427/869/863 426/870/864
f 426/870/864 425/871/865 581/847/841
f 581/847/841 425/871/865 424/872/866
f 581/847/841 424/872/866 423/873/867
f 423/873/867 422/874/868 581/847/841
f 581/847/841 422/874/868 4/875/869
f 581/847/841 4/875/869 3/876/870
f 3/876/870 2/858/852 581/847/841
f 278/860/854 277/877/871 584/854/848
f 584/854/848 277/877/871 276/878/872
f 584/854/848 276/878/872 275/879/873
f 275/879/873 274/880/874 584/854/848
f 584/854/848 274/880/874 273/881/875
f 584/854/848 273/881/875 272/882/876
f 272/882/876 271/883/877 584/854/848
f 584/854/848 271/883/877 270/884/878
f 584/854/848 270/884/878 269/855/849
f 267/857/851 266/885/879 583/850/844
f 583/850/844 266/885/879 265/886/880
f 583/850/844 265/886/880 264/887/881
f 264/887/881 263/888/882 583/850/844
f 583/850/844 263/888/882 585/889/883
f 583/850/844 585/889/883 586/890/884
f 586/890/884 587/891/885 583/850/844
f 583/850/844 587/891/885 588/892/886
f 583/850/844 588/892/886 589/851/845
f 591/853/847 592/861/855 582/845/839
f 565/893/887 564/894/888 600/895/889
f 600/895/889 564/894/888 563/896/890
f 600/895/889 563/896/890 599/897/891
f 599/897/891 563/896/890 562/898/892
f 599/897/891 562/898/892 561/899/893
f 599/897/891 561/899/893 598/900/894
f 598/900/894 561/899/893 560/901/895
f 598/900/894 560/901/895 597/902/896
f 597/902/896 560/901/895 559/903/897
f 597/902/896 559/903/897 558/904/898
f 597/902/896 558/904/898 596/905/899
f 596/905/899 558/904/898 557/906/900
f 596/905/899 557/906/900 556/907/901
f 596/905/899 556/907/901 595/908/902
f 595/908/902 556/907/901 555/909/903
f 595/908/902 555/909/903 594/910/904
f 594/910/904 555/909/903 554/911/905
f 594/910/904 554/911/905 553/912/906
f 594/910/904 553/912/906 593/913/907
f 593/913/907 553/912/906 552/914/908
f 593/913/907 552/914/908 294/915/909
f 294/915/909 552/914/908 551/916/910
f 294/915/909 551/916/910 295/917/911
f 295/917/911 551/916/910 550/918/912
f 295/917/911 550/918/912 296/919/913
f 296/919/913 550/918/912 549/920/914
f 296/919/913 549/920/914 297/921/915
f 297/921/915 549/920/914 548/922/916
f 297/921/915 548/922/916 298/923/917
f 298/923/917 548/922/916 547/924/918
f 298/923/917 547/924/918 299/925/919
f 299/925/919 547/924/918 546/926/920
f 299/925/919 546/926/920 300/927/921
f 300/927/921 546/926/920 545/928/922
f 300/927/921 545/928/922 301/929/923
f 301/929/923 545/928/922 544/930/924
f 301/929/923 544/930/924 302/931/925
f 302/931/925 544/930/924 543/932/926
f 302/931/925 543/932/926 303/933/927
f 303/933/927 543/932/926 542/934/928
f 303/933/927 542/934/928 304/935/929
f 304/935/929 542/934/928 541/936/930
f 304/935/929 541/936/930 305/937/931
f 305/937/931 541/936/930 540/938/932
f 305/937/931 540/938/932 306/939/933
f 306/939/933 540/938/932 539/940/934
f 306/939/933 539/940/934 307/941/935
f 307/941/935 539/940/934 538/942/936
f 307/941/935 538/942/936 308/943/937
f 308/943/937 538/942/936 537/944/938
f 308/943/937 537/944/938 309/945/939
f 309/945/939 537/944/938 536/946/940
f 309/945/939 536/946/940 310/947/941
f 310/947/941 536/946/940 535/948/942
f 310/947/941 535/948/942 311/949/943
f 311/949/943 535/948/942 534/950/944
f 311/949/943 534/950/944 312/951/945
f 312/951/945 534/950/944 533/952/946
f 312/951/945 533/952/946 313/953/947
f 313/953/947 533/952/946 532/954/948
f 313/953/947 532/954/948 314/955/949
f 314/955/949 532/954/948 531/956/950
f 314/955/949 531/956/950 315/957/951
f 315/957/951 531/956/950 530/958/952
f 315/957/951 530/958/952 316/959/953
f 316/959/953 530/958/952 529/960/954
f 316/959/953 529/960/954 317/961/955
f 317/961/955 529/960/954 528/962/956
f 317/961/955 528/962/956 318/963/957
f 318/963/957 528/962/956 527/964/958
f 318/963/957 527/964/958 319/965/959
f 319/965/959 527/964/958 526/966/960
f 319/965/959 526/966/960 320/967/961
f 320/967/961 526/966/960 525/968/962
f 320/967/961 525/968/962 321/969/963
f 321/969/963 525/968/962 524/970/964
f 321/969/963 524/970/964 322/971/965
f 322/971/965 524/970/964 523/972/966
f 322/971/965 523/972/966 323/973/967
f 323/973/967 523/972/966 522/974/968
f 323/973/967 522/974/968 324/975/969
f 324/975/969 522/974/968 521/976/970
f 324/975/969 521/976/970 325/977/971
f 325/977/971 521/976/970 520/978/972
f 325/977/971 520/978/972 326/979/973
f 326/979/973 520/978/972 519/980/974
f 326/981/973 519/982/974 327/983/975
f 327/983/975 519/982/974 518/984/976
f 327/983/975 518/984/976 328/985/977
f 328/985/977 518/984/976 517/986/978
f 328/985/977 517/986/978 329/987/979
f 329/987/979 517/986/978 516/988/980
f 329/987/979 516/988/980 330/989/981
f 330/989/981 516/988/980 515/990/982
f 330/989/981 515/990/982 331/991/983
f 331/991/983 515/990/982 514/992/984
f 331/991/983 514/992/984 332/993/985
f 332/993/985 514/992/984 513/994/986
f 332/993/985 513/994/986 333/995/987
f 333/995/987 513/994/986 512/996/988
f 333/995/987 512/996/988 334/997/989
f 334/997/989 512/996/988 511/998/990
f 334/997/989 511/998/990 335/999/991
f 335/999/991 511/998/990 510/1000/992
f 335/999/991 510/1000/992 336/1001/993
f 336/1001/993 510/1000/992 509/1002/994
f 336/1001/993 509/1002/994 337/1003/995
f 337/1003/995 509/1002/994 508/1004/996
f 337/1003/995 508/1004/996 338/1005/997
f 338/1005/997 508/1004/996 507/1006/998
f 338/1005/997 507/1006/998 339/1007/999
f 339/1007/999 507/1006/998 506/1008/1000
f 339/1007/999 506/1008/1000 340/1009/1001
f 340/1009/1001 506/1008/1000 505/1010/1002
f 340/1009/1001 505/1010/1002 341/1011/1003
f 341/1011/1003 505/1010/1002 504/1012/1004
f 341/1011/1003 504/1012/1004 342/1013/1005
f 342/1013/1005 504/1012/1004 503/1014/1006
f 342/1013/1005 503/1014/1006 343/1015/1007
f 343/1015/1007 503/1014/1006 502/1016/1008
f 343/1015/1007 502/1016/1008 344/1017/1009
f 344/1017/1009 502/1016/1008 501/1018/1010
f 344/1017/1009 501/1018/1010 345/1019/1011
f 345/1019/1011 501/1018/1010 500/1020/1012
f 345/1019/1011 500/1020/1012 346/1021/1013
f 346/1021/1013 500/1020/1012 499/1022/1014
f 346/1021/1013 499/1022/1014 347/1023/1015
f 347/1023/1015 499/1022/1014 498/1024/1016
f 347/1023/1015 498/1024/1016 348/1025/1017
f 348/1025/1017 498/1024/1016 497/1026/1018
f 348/1025/1017 497/1026/1018 349/1027/1019
f 349/1027/1019 497/1026/1018 496/1028/1020
f 349/1027/1019 496/1028/1020 350/1029/1021
f 350/1029/1021 496/1028/1020 495/1030/1022
f 350/1029/1021 495/1030/1022 351/1031/1023
f 351/1031/1023 495/1030/1022 494/1032/1024
f 351/1031/1023 494/1032/1024 352/1033/1025
f 352/1033/1025 494/1032/1024 493/1034/1026
f 352/1033/1025 493/1034/1026 353/1035/1027
f 353/1035/1027 493/1034/1026 492/1036/1028
f 353/1035/1027 492/1036/1028 354/1037/1029
f 354/1037/1029 492/1036/1028 491/1038/1030
f 354/1037/1029 491/1038/1030 355/1039/1031
f 355/1039/1031 491/1038/1030 490/1040/1032
f 355/1039/1031 490/1040/1032 356/1041/1033
f 356/1041/1033 490/1040/1032 489/1042/1034
f 356/1041/1033 489/1042/1034 357/1043/1035
f 357/1043/1035 489/1042/1034 488/1044/1036
f 357/1043/1035 488/1044/1036 358/1045/1037
f 358/1045/1037 488/1044/1036 487/1046/1038
f 358/1045/1037 487/1046/1038 359/1047/1039
f 359/1047/1039 487/1046/1038 486/1048/1040
f 359/1047/1039 486/1048/1040 360/1049/1041
f 360/1049/1041 486/1048/1040 485/1050/1042
f 360/1049/1041 485/1050/1042 361/1051/1043
f 361/1051/1043 485/1050/1042 484/1052/1044
f 361/1051/1043 484/1052/1044 362/1053/1045
f 362/1053/1045 484/1052/1044 483/1054/1046
f 362/1053/1045 483/1054/1046 363/1055/1047
f 363/1055/1047 483/1054/1046 482/1056/1048
f 363/1055/1047 482/1056/1048 364/1057/1049
f 364/1057/1049 482/1056/1048 481/1058/1050
f 364/1057/1049 481/1058/1050 365/1059/1051
f 365/1059/1051 481/1058/1050 480/1060/1052
f 365/1059/1051 480/1060/1052 366/1061/1053
f 366/1061/1053 480/1060/1052 479/1062/1054
f 366/1061/1053 479/1062/1054 367/1063/1055
f 367/1063/1055 479/1062/1054 478/1064/1056
f 367/1063/1055 478/1064/1056 368/1065/1057
f 368/1065/1057 478/1064/1056 477/1066/1058
f 368/1065/1057 477/1066/1058 369/1067/1059
f 369/1067/1059 477/1066/1058 476/1068/1060
f 369/1067/1059 476/1068/1060 370/1069/1061
f 370/1069/1061 476/1068/1060 475/1070/1062
f 370/1069/1061 475/1070/1062 371/1071/1063
f 371/1071/1063 475/1070/1062 474/1072/1064
f 371/1071/1063 474/1072/1064 372/1073/1065
f 372/1073/1065 474/1072/1064 473/1074/1066
f 372/1073/1065 473/1074/1066 373/1075/1067
f 373/1075/1067 473/1074/1066 472/1076/1068
f 373/1075/1067 472/1076/1068 374/1077/1069
f 374/1077/1069 472/1076/1068 471/1078/1070
f 374/1077/1069 471/1078/1070 375/1079/1071
f 375/1079/1071 471/1078/1070 470/1080/1072
f 375/1079/1071 470/1080/1072 376/1081/1073
f 376/1081/1073 470/1080/1072 469/1082/1074
f 376/1081/1073 469/1082/1074 377/1083/1075
f 377/1083/1075 469/1082/1074 468/1084/1076
f 377/1085/1075 468/1086/1076 378/1087/1077
f 378/1087/1077 468/1086/1076 467/1088/1078
f 378/1087/1077 467/1088/1078 379/1089/1079
f 379/1089/1079 467/1088/1078 466/1090/1080
f 379/1089/1079 466/1090/1080 380/1091/1081
f 380/1091/1081 466/1090/1080 465/1092/1082
f 380/1091/1081 465/1092/1082 381/1093/1083
f 381/1093/1083 465/1092/1082 464/1094/1084
f 381/1093/1083 464/1094/1084 382/1095/1085
f 382/1095/1085 464/1094/1084 463/1096/1086
f 382/1095/1085 463/1096/1086 383/1097/1087
f 383/1097/1087 463/1096/1086 462/1098/1088
f 383/1097/1087 462/1098/1088 384/1099/1089
f 384/1099/1089 462/1098/1088 461/1100/1090
f 384/1099/1089 461/1100/1090 385/1101/1091
f 385/1101/1091 461/1100/1090 460/1102/1092
f 385/1101/1091 460/1102/1092 386/1103/1093
f 386/1103/1093 460/1102/1092 459/1104/1094
f 386/1103/1093 459/1104/1094 387/1105/1095
f 387/1105/1095 459/1104/1094 458/1106/1096
f 387/1105/1095 458/1106/1096 388/1107/1097
f 388/1107/1097 458/1106/1096 457/1108/1098
f 388/1107/1097 457/1108/1098 389/1109/1099
f 389/1109/1099 457/1108/1098 456/1110/1100
f 389/1109/1099 456/1110/1100 390/1111/1101
f 390/1111/1101 456/1110/1100 455/1112/1102
f 390/1111/1101 455/1112/1102 391/1113/1103
f 391/1113/1103 455/1112/1102 454/1114/1104
f 391/1113/1103 454/1114/1104 392/1115/1105
f 392/1115/1105 454/1114/1104 453/1116/1106
f 392/1115/1105 453/1116/1106 393/1117/1107
f 393/1117/1107 453/1116/1106 452/1118/1108
f 393/1117/1107 452/1118/1108 394/1119/1109
f 394/1119/1109 452/1118/1108 451/1120/1110
f 394/1119/1109 451/1120/1110 395/1121/1111
f 395/1121/1111 451/1120/1110 450/1122/1112
f 395/1121/1111 450/1122/1112 396/1123/1113
f 396/1123/1113 450/1122/1112 449/1124/1114
f 396/1123/1113 449/1124/1114 397/1125/1115
f 397/1125/1115 449/1124/1114 448/1126/1116
f 397/1125/1115 448/1126/1116 398/1127/1117
f 398/1127/1117 448/1126/1116 447/1128/1118
f 398/1127/1117 447/1128/1118 399/1129/1119
f 399/1129/1119 447/1128/1118 446/1130/1120
f 399/1129/1119 446/1130/1120 400/1131/1121
f 400/1131/1121 446/1130/1120 445/1132/1122
f 400/1131/1121 445/1132/1122 401/1133/1123
f 401/1133/1123 445/1132/1122 444/1134/1124
f 401/1133/1123 444/1134/1124 402/1135/1125
f 402/1135/1125 444/1134/1124 443/1136/1126
f 402/1135/1125 443/1136/1126 403/1137/1127
f 403/1137/1127 443/1136/1126 442/1138/1128
f 403/1137/1127 442/1138/1128 404/1139/1129
f 404/1139/1129 442/1138/1128 441/1140/1130
f 404/1139/1129 441/1140/1130 405/1141/1131
f 405/1141/1131 441/1140/1130 440/1142/1132
f 405/1141/1131 440/1142/1132 406/1143/1133
f 406/1143/1133 440/1142/1132 439/1144/1134
f 406/1143/1133 439/1144/1134 407/1145/1135
f 407/1145/1135 439/1144/1134 438/1146/1136
f 407/1145/1135 438/1146/1136 408/1147/1137
f 408/1147/1137 438/1146/1136 437/1148/1138
f 408/1147/1137 437/1148/1138 409/1149/1139
f 409/1149/1139 437/1148/1138 592/1150/1140
f 409/1149/1139 592/1150/1140 410/1151/1141
f 410/1151/1141 592/1150/1140 591/1152/1142
f 410/1151/1141 591/1152/1142 411/1153/1143
f 411/1153/1143 591/1152/1142 412/1154/1144
f 412/1154/1144 591/1152/1142 590/1155/1145
f 412/1154/1144 590/1155/1145 413/1156/1146
f 413/1156/1146 590/1155/1145 589/1157/1147
f 413/1156/1146 589/1157/1147 414/1158/1148
f 414/1158/1148 589/1157/1147 415/1159/1149
f 415/1159/1149 589/1157/1147 588/1160/1150
f 415/1159/1149 588/1160/1150 416/1161/1151
f 416/1161/1151 588/1160/1150 417/1162/1152
f 417/1162/1152 588/1160/1150 587/1163/1153
f 417/1162/1152 587/1163/1153 418/1164/1154
f 418/1164/1154 587/1163/1153 586/1165/1155
f 418/1164/1154 586/1165/1155 419/1166/1156
f 419/1166/1156 586/1165/1155 420/1167/1157
f 420/1167/1157 586/1165/1155 585/1168/1158
f 420/1167/1157 585/1168/1158 421/1169/1159
f 421/1169/1159 585/1168/1158 263/1170/1160
f 601/1171/1161 602/1172/1162 584/1173/1163
f 584/1173/1163 602/1172/1162 581/1174/1164
f 603/1175/1165 601/1176/1166 583/1177/1167
f 583/1177/1167 601/1176/1166 584/1178/1168
f 604/1179/1169 603/1180/1170 582/1181/1171
f 582/1181/1171 603/1180/1170 583/1182/1172
f 602/1183/1173 604/1184/1174 581/1185/1175
f 581/1185/1175 604/1184/1174 582/1186/1176
f 133/1187/1177 132/1188/1178 603/1189/1179
f 603/1189/1179 132/1188/1178 580/1190/1180
f 603/1189/1179 580/1190/1180 579/1191/1181
f 579/1191/1181 578/1192/1182 603/1189/1179
f 603/1189/1179 578/1192/1182 577/1193/1183
f 603/1189/1179 577/1193/1183 576/1194/1184
f 576/1194/1184 575/1195/1185 603/1189/1179
f 603/1189/1179 575/1195/1185 574/1196/1186
f 603/1189/1179 574/1196/1186 573/1197/1187
f 573/1197/1187 572/1198/1188 603/1189/1179
f 603/1189/1179 572/1198/1188 571/1199/1189
f 603/1189/1179 571/1199/1189 601/1200/1190
f 601/1200/1190 571/1199/1189 570/1201/1191
f 601/1200/1190 570/1201/1191 569/1202/1192
f 569/1202/1192 568/1203/1193 601/1200/1190
f 601/1200/1190 568/1203/1193 567/1204/1194
f 601/1200/1190 567/1204/1194 566/1205/1195
f 566/1205/1195 565/1206/1196 601/1200/1190
f 601/1200/1190 565/1206/1196 600/1207/1197
f 601/1200/1190 600/1207/1197 599/1208/1198
f 599/1208/1198 598/1209/1199 601/1200/1190
f 601/1200/1190 598/1209/1199 597/1210/1200
f 601/1200/1190 597/1210/1200 596/1211/1201
f 601/1200/1190 596/1211/1201 602/1212/1202
f 602/1212/1202 596/1211/1201 595/1213/1203
f 602/1212/1202 595/1213/1203 594/1214/1204
f 594/1214/1204 593/1215/1205 602/1212/1202
f 602/1212/1202 593/1215/1205 294/1216/1206
f 602/1212/1202 294/1216/1206 293/1217/1207
f 293/1217/1207 292/1218/1208 602/1212/1202
f 602/1212/1202 292/1218/1208 291/1219/1209
f 602/1212/1202 291/1219/1209 290/1220/1210
f 290/1220/1210 289/1221/1211 602/1212/1202
f 602/1212/1202 289/1221/1211 288/1222/1212
f 602/1212/1202 288/1222/1212 604/1223/1213
f 604/1223/1213 288/1222/1212 287/1224/1214
f 604/1223/1213 287/1224/1214 286/1225/1215
f 286/1225/1215 285/1226/1216 604/1223/1213
f 604/1223/1213 285/1226/1216 284/1227/1217
f 604/1223/1213 284/1227/1217 283/1228/1218
f 283/1228/1218 282/1229/1219 604/1223/1213
f 604/1223/1213 282/1229/1219 281/1230/1220
f 604/1223/1213 281/1230/1220 280/1231/1221
f 280/1231/1221 279/1232/1222 604/1223/1213
f 604/1223/1213 279/1232/1222 135/1233/1223
f 604/1223/1213 135/1233/1223 134/1234/1224
f 134/1234/1224 133/1187/1177 604/1223/1213
f 604/1223/1213 133/1187/1177 603/1189/1179
g Body1:1

v -18.347682 27.521636 9.687500
v -18.660182 27.521636 9.900000
v -18.660182 21.971636 9.900000
v -13.660182 21.971636 6.500000
v -13.660182 27.521636 6.500000
v 3.799678 21.971636 6.500000
v 3.799678 27.521636 6.500000
v 8.799678 27.521636 9.500000
v 7.650029 27.521636 8.810210
v 8.799678 21.971636 9.500000
v 8.799678 27.521636 9.959860
v 8.799678 21.971636 10.000000
v 8.799678 27.521636 10.000000
v -18.660182 27.521636 10.000000
v -18.660182 21.971636 10.000000
v 8.839818 27.521636 10.000000
v 4.339818 27.521636 5.500000
v 4.339818 27.521636 5.200000
v -14.160182 27.521636 5.200000
v -14.160182 27.521636 5.500000
v 20.089818 21.971636 10.000000
v 20.089818 51.971636 10.000000
v 8.684395 51.971636 10.000000
v 8.684395 46.421636 10.000000
v 8.839818 46.421636 10.000000
v -18.660182 46.421636 10.000000
v -15.160182 46.421636 6.500000
v -18.660182 46.421636 6.500000
v 5.339818 46.421636 6.500000
v 8.684395 46.421636 9.844577
v 8.684395 46.421636 6.500000
v 8.684395 51.971636 6.500000
v -18.660182 51.971636 10.000000
v -18.660182 51.971636 6.500000
v -14.160182 46.421636 5.500000
v -14.160182 46.421636 5.200000
v 4.339818 46.421636 5.200000
v 4.339818 46.421636 5.500000
v -29.910182 51.971636 10.000000
v -29.910182 21.971636 10.000000
v -28.750000 36.971636 10.000000
v -28.707408 37.295160 10.000000
v -28.582532 37.596636 10.000000
v -28.383884 37.855519 10.000000
v -28.125000 38.054168 10.000000
v -27.823524 38.179043 10.000000
v -27.500000 38.221636 10.000000
v -27.176477 38.179043 10.000000
v -26.875000 38.054168 10.000000
v -26.616117 37.855519 10.000000
v -26.417469 37.596636 10.000000
v -26.292593 37.295160 10.000000
v -26.250000 36.971636 10.000000
v -26.292593 36.648112 10.000000
v -26.417469 36.346636 10.000000
v -26.616117 36.087752 10.000000
v -26.875000 35.889104 10.000000
v -27.176477 35.764228 10.000000
v -27.500000 35.721636 10.000000
v -27.823524 35.764228 10.000000
v -28.125000 35.889104 10.000000
v -28.383884 36.087752 10.000000
v -28.582532 36.346636 10.000000
v -28.707408 36.648112 10.000000
v 20.089818 51.971636 5.000000
v -29.910182 51.971636 5.000000
v 5.589818 37.471636 5.252234
v 7.531348 37.559211 5.575307
v 9.358159 37.635574 5.955384
v 11.294939 37.707790 6.372967
v 13.492544 37.778679 6.855378
v 15.863433 37.839613 7.389039
v 18.003722 37.869878 7.892835
v 18.849222 37.867208 8.105051
v 19.481528 37.850527 8.276605
v 19.893815 37.818915 8.405932
v 20.023510 37.795065 8.458067
v 20.068523 37.778412 8.482944
v 20.076748 37.773379 8.489093
v 20.083276 37.767900 8.495166
v 20.087988 37.761466 8.501541
v 20.089339 37.757851 8.504790
v 20.089818 37.753996 8.508007
v 16.195541 37.571598 7.635763
v 12.444484 37.409466 6.774943
v 10.675622 37.336206 6.362827
v 9.059923 37.263879 5.984419
v 8.361316 37.222448 5.821232
v 7.793806 37.168405 5.689954
v 7.422468 37.090853 5.605632
v 7.366825 37.067282 5.593192
v 7.326972 37.042369 5.584327
v 7.313021 37.029520 5.581234
v 7.303066 37.016484 5.579032
v 7.297113 37.003318 5.577718
v 7.295639 36.996705 5.577394
v 7.295165 36.990083 5.577291
v 7.295692 36.983460 5.577410
v 7.297219 36.976844 5.577751
v 7.303276 36.963663 5.579097
v 7.313331 36.950600 5.581331
v 7.327380 36.937716 5.584455
v 7.367416 36.912692 5.593378
v 7.423228 36.888960 5.605873
v 7.795077 36.810322 5.690364
v 8.362754 36.754599 5.821716
v 9.061397 36.711122 5.984930
v 10.676871 36.634164 6.363316
v 12.445987 36.555841 6.775516
v 16.195948 36.383101 7.636132
v 20.089818 36.189673 8.508326
v 20.089203 36.184465 8.503991
v 20.087455 36.179560 8.499606
v 20.081273 36.170773 8.490963
v 20.072799 36.163402 8.482868
v 20.062725 36.156980 8.475126
v 20.014946 36.137714 8.447419
v 19.874572 36.108563 8.388245
v 19.480216 36.072282 8.259516
v 18.574949 36.046196 8.012415
v 16.362798 36.062672 7.478887
v 12.068113 36.186600 6.523117
v 10.025010 36.266661 6.084310
v 8.232098 36.344957 5.710010
v 6.872539 36.409284 5.444841
v 5.589818 36.471636 5.251259
v 3.866742 36.471636 5.150000
v 3.862031 37.471636 5.150000
v 4.779856 37.471636 5.178975
v 7.027240 36.664793 5.497691
v 4.532746 37.082015 5.167185
v 7.218578 37.414338 5.528420
v 6.971276 37.278589 5.488595
v 7.680061 37.571366 5.604330
v 6.806565 37.093763 5.462652
v 6.292038 37.154348 5.362292
v 5.774173 37.215327 5.281183
v 5.230392 37.061509 5.218700
v 6.461011 37.450343 5.379930
v 6.785228 37.015808 5.459349
v 6.270021 37.030951 5.360046
v 5.751508 37.046192 5.279794
v 4.537699 36.804616 5.167227
v 5.253681 37.276615 5.219436
v 4.556839 37.358669 5.167370
v 6.789938 36.937422 5.460101
v 6.274798 36.907046 5.360558
v 5.756344 36.876475 5.280110
v 5.235281 36.845750 5.218868
v 6.798142 36.908953 5.461386
v 6.283212 36.861996 5.361431
v 5.764955 36.814736 5.280650
v 5.244080 36.767236 5.219154
v 4.546736 36.703645 5.167299
v 6.904083 36.757343 5.478057
v 6.391800 36.620476 5.372764
v 5.876028 36.482676 5.287661
v 6.517616 36.470761 5.386115
v 7.195233 36.576234 5.524828
v 7.471739 36.470378 5.570127
v 3.339818 36.471636 5.150000
v 3.339818 37.471636 5.150000
v 3.339818 37.471636 5.200000
v 3.339818 36.471636 5.200000
v -13.160182 37.471636 5.150000
v -13.160182 37.471636 5.200000
v -13.160182 36.471636 5.200000
v -13.160182 36.471636 5.150000
v -14.910182 36.471636 5.150000
v -14.780772 36.488673 5.150000
v -14.660182 36.538623 5.150000
v -14.556628 36.618082 5.150000
v -14.477169 36.721636 5.150000
v -14.427219 36.842226 5.150000
v -14.410182 36.971636 5.150000
v -14.427219 37.101045 5.150000
v -14.477169 37.221636 5.150000
v -14.556628 37.325189 5.150000
v -14.660182 37.404648 5.150000
v -14.780772 37.454599 5.150000
v -14.910182 37.471636 5.150000
v 20.089818 38.207806 7.347691
v 20.089818 38.219585 7.603070
v 20.089818 38.179339 7.855534
v 20.089818 38.113093 8.041869
v 20.089818 38.018312 8.215488
v 20.089818 37.897709 8.372248
v 5.589818 37.471636 5.150000
v 5.589818 37.471636 5.000000
v 6.496068 37.517646 5.146731
v 7.402318 37.563657 5.293461
v 8.308568 37.609668 5.440192
v 9.214818 37.655678 5.586923
v 11.027318 37.747700 5.880384
v 12.839818 37.839721 6.173845
v 13.746068 37.885732 6.320576
v 14.652318 37.931742 6.467307
v 15.558568 37.977753 6.614037
v 16.464818 38.023764 6.760768
v 18.277318 38.115785 7.054230
v 19.183568 38.171839 7.461277
v 18.730443 38.008590 7.867414
v 17.371068 37.953043 7.595606
v 19.636693 37.893151 8.266658
v 19.636693 38.045621 8.048620
v 19.636693 38.148285 7.802979
v 19.636693 38.195179 7.540653
v 19.183568 37.879553 8.171601
v 19.183568 38.027105 7.958017
v 19.183568 38.126458 7.717720
v 18.730443 38.104631 7.632462
v 18.730443 38.148499 7.381900
v 18.277318 38.125159 7.302523
v 18.277318 38.082803 7.547203
v 18.277318 37.990074 7.776811
v 17.371068 38.039148 7.376685
v 17.371068 38.078479 7.143770
v 16.464818 38.031799 6.985017
v 16.464818 37.995494 7.206167
v 16.464818 37.916011 7.414400
v 14.652318 37.841949 7.051988
v 14.652318 37.908184 6.865131
v 14.652318 37.938438 6.667510
v 12.839818 37.767886 6.689576
v 12.839818 37.820874 6.524096
v 12.839818 37.845078 6.350003
v 9.214818 37.646255 5.842024
v 9.214818 37.658357 5.714990
v 7.402318 37.558945 5.500989
v 7.402318 37.564996 5.397483
v 6.496068 37.518316 5.238730
v 6.496068 37.515291 5.330471
v 20.089818 37.578777 8.625263
v 20.089818 37.386105 8.710151
v 20.089818 37.181774 8.761849
v 20.089818 36.971635 8.779792
v 20.089818 36.761538 8.763419
v 20.089818 36.557334 8.712165
v 20.089818 36.364830 8.625929
v 19.183568 37.553694 8.408071
v 17.371068 37.503576 7.973661
v 19.636693 36.378644 8.516980
v 17.371068 36.447654 7.973919
v 14.652318 37.428399 7.322047
v 14.652318 36.530467 7.322245
v 19.636693 36.566817 8.600765
v 19.636693 36.766608 8.650467
v 19.636693 36.972116 8.666362
v 19.636693 37.177668 8.648998
v 19.636693 37.377595 8.598920
v 19.636693 37.566224 8.516673
v 16.464818 37.478517 7.756457
v 16.464818 37.318508 7.820131
v 16.464818 37.149753 7.858902
v 16.464818 36.976642 7.872345
v 16.464818 36.803566 7.860039
v 16.464818 36.634915 7.821560
v 16.464818 36.475259 7.756694
v 14.652318 36.673828 7.376300
v 14.652318 36.824684 7.408366
v 14.652318 36.979228 7.418621
v 14.652318 37.133801 7.407418
v 14.652318 37.284745 7.375109
v 12.839818 37.378281 6.887638
v 12.839818 37.250981 6.930088
v 12.839818 37.117850 6.955934
v 12.839818 36.981814 6.964897
v 12.839818 36.845803 6.956692
v 12.839818 36.712741 6.931040
v 12.839818 36.585676 6.887796
v 10.067538 36.670119 6.223291
v 10.067538 36.772260 6.250000
v 10.067538 36.878104 6.265843
v 10.067538 36.985770 6.270910
v 10.067538 37.093451 6.265375
v 10.067538 37.199338 6.249411
v 10.067538 37.301624 6.223194
v 17.371068 37.335390 8.042642
v 17.371068 37.157729 8.084643
v 17.371068 36.975349 8.099207
v 17.371068 36.793006 8.085875
v 17.371068 36.615458 8.044190
v 18.730443 36.406248 8.299755
v 18.277318 37.528635 8.190866
v 18.277318 37.352272 8.265153
v 18.277318 37.165704 8.310385
v 18.277318 36.974056 8.326069
v 18.277318 36.782447 8.311712
v 18.277318 36.596002 8.266820
v 18.277318 36.420050 8.191143
v 18.730443 37.541165 8.299469
v 18.730443 37.360713 8.376409
v 18.730443 37.169692 8.423256
v 18.730443 36.973409 8.439500
v 18.730443 36.777168 8.424630
v 18.730443 36.586274 8.378135
v 19.183568 37.369154 8.487664
v 19.183568 37.173680 8.536127
v 19.183568 36.972762 8.552931
v 19.183568 36.771888 8.537548
v 19.183568 36.576545 8.489450
v 19.183568 36.392446 8.408368
v 20.089818 35.735465 7.718542
v 20.089818 35.721661 7.533116
v 20.089818 35.735465 7.347691
v 18.277318 35.827487 7.054230
v 16.464818 35.919508 6.760768
v 15.558568 35.965519 6.614037
v 14.652318 36.011529 6.467307
v 13.746068 36.057540 6.320576
v 12.839818 36.103551 6.173845
v 11.027318 36.195572 5.880384
v 9.214818 36.287593 5.586923
v 8.308568 36.333604 5.440192
v 7.402318 36.379614 5.293461
v 6.496068 36.425625 5.146731
v 5.589818 36.471636 5.000000
v 5.589818 36.471636 5.150000
v 20.089818 36.023056 8.346259
v 20.089818 35.889078 8.155920
v 20.089818 35.791845 7.944338
v 12.839818 36.096649 6.304058
v 12.839818 36.103551 6.434271
v 12.839818 36.128663 6.580325
v 9.214818 36.284142 5.689529
v 9.214818 36.287593 5.792135
v 9.214818 36.300149 5.908070
v 7.402318 36.377889 5.382265
v 7.402318 36.379614 5.471068
v 20.089818 35.788163 7.132279
v 20.089818 35.878076 6.929494
v 20.089818 36.001804 6.745372
v 20.089818 36.155947 6.585946
v 20.089818 36.336506 6.457701
v 20.089818 36.537205 6.364336
v 20.089818 36.751306 6.306938
v 20.089818 36.972076 6.286582
v 20.089818 37.192780 6.304342
v 20.089818 37.406684 6.361292
v 20.089818 37.606294 6.457311
v 20.089818 37.785146 6.587816
v 20.089818 37.938971 6.747454
v 20.089818 38.063521 6.930878
v 20.089818 38.154548 7.132739
v 16.464818 37.979778 6.626499
v 16.464818 37.915939 6.498511
v 16.464818 37.834064 6.379089
v 16.464818 37.735969 6.270521
v 16.464818 37.623471 6.175094
v 16.464818 37.498385 6.095095
v 16.464818 37.362530 6.032810
v 16.464818 37.218431 5.990441
v 16.464818 37.069549 5.968483
v 16.464818 36.918768 5.966479
v 16.464818 36.768968 5.983971
v 16.464818 36.623030 6.020499
v 16.464818 36.483834 6.075603
v 16.464818 36.354259 6.148825
v 16.464818 36.237172 6.239327
v 16.464818 36.134761 6.344380
v 16.464818 36.001961 6.542191
v 14.652318 37.886450 6.355416
v 14.652318 37.824613 6.248759
v 14.652318 37.747746 6.149241
v 14.652318 37.657362 6.058768
v 14.652318 37.554976 5.979245
v 14.652318 37.442100 5.912579
v 14.652318 37.320249 5.860675
v 14.652318 37.191529 5.825367
v 14.652318 37.058822 5.807069
v 14.652318 36.924534 5.805399
v 14.652318 36.791063 5.819976
v 14.652318 36.660810 5.850416
v 14.652318 36.536175 5.896336
v 14.652318 36.419558 5.957354
v 14.652318 36.313347 6.032772
v 14.652318 36.219367 6.120317
v 14.652318 36.094470 6.285159
v 12.839818 37.793121 6.084333
v 12.839818 37.733286 5.999007
v 12.839818 37.661427 5.919393
v 12.839818 37.578755 5.847014
v 12.839818 37.486480 5.783396
v 12.839818 37.385814 5.730063
v 12.839818 37.277968 5.688540
v 12.839818 37.164627 5.660294
v 12.839818 37.048096 5.645655
v 12.839818 36.930299 5.644319
v 12.839818 36.813157 5.655981
v 12.839818 36.698589 5.680333
v 12.839818 36.588516 5.717069
v 12.839818 36.484857 5.765883
v 12.839818 36.389523 5.826218
v 12.839818 36.303973 5.896254
v 12.839818 36.186980 6.028127
v 11.027318 37.699793 5.813250
v 11.027318 37.641960 5.749255
v 11.027318 37.575109 5.689545
v 11.027318 37.500148 5.635261
v 11.027318 37.417985 5.587547
v 11.027318 37.329529 5.547548
v 11.027318 37.235687 5.516405
v 11.027318 37.137724 5.495220
v 11.027318 37.037369 5.484241
v 11.027318 36.936065 5.483240
v 11.027318 36.835252 5.491986
v 11.027318 36.736369 5.510249
v 11.027318 36.640857 5.537802
v 11.027318 36.550156 5.574412
v 11.027318 36.465699 5.619663
v 11.027318 36.388580 5.672190
v 11.027318 36.279489 5.771095
v 9.214818 37.606465 5.542166
v 9.214818 37.550634 5.499504
v 9.214818 37.488791 5.459696
v 9.214818 37.421541 5.423507
v 9.214818 37.349490 5.391698
v 9.214818 37.273243 5.365032
v 9.214818 37.193406 5.344270
v 9.214818 37.110822 5.330147
v 9.214818 37.026643 5.322828
v 9.214818 36.941831 5.322160
v 9.214818 36.857346 5.327990
v 9.214818 36.774149 5.340166
v 9.214818 36.693198 5.358534
v 9.214818 36.615455 5.382942
v 9.214818 36.541875 5.413109
v 9.214818 36.473186 5.448127
v 9.214818 36.371998 5.514064
v 8.308568 37.559801 5.406625
v 8.308568 37.504971 5.374628
v 8.308568 37.445631 5.344772
v 8.308568 37.382237 5.317630
v 8.308568 37.315242 5.293774
v 8.308568 37.245100 5.273774
v 8.308568 37.172266 5.258202
v 8.308568 37.097371 5.247610
v 8.308568 37.021280 5.242121
v 8.308568 36.944714 5.241620
v 8.308568 36.868394 5.245993
v 8.308568 36.793039 5.255125
v 8.308568 36.719369 5.268901
v 8.308568 36.648105 5.287206
v 8.308568 36.579962 5.309832
v 8.308568 36.515489 5.336095
v 8.308568 36.418253 5.385548
v 7.402318 37.513137 5.271083
v 7.402318 37.459307 5.249752
v 7.402318 37.402472 5.229848
v 7.402318 37.342934 5.211754
v 7.402318 37.280994 5.195849
v 7.402318 37.216957 5.182516
v 7.402318 37.151125 5.172135
v 7.402318 37.083920 5.165073
v 7.402318 37.015916 5.161414
v 7.402318 36.947597 5.161080
v 7.402318 36.879441 5.163995
v 7.402318 36.811928 5.170083
v 7.402318 36.745540 5.179267
v 7.402318 36.680754 5.191471
v 7.402318 36.618050 5.206554
v 7.402318 36.557792 5.224063
v 7.402318 36.464508 5.257032
v 6.496068 37.466473 5.135542
v 6.496068 37.413644 5.124876
v 6.496068 37.359313 5.114924
v 6.496068 37.303630 5.105877
v 6.496068 37.246747 5.097925
v 6.496068 37.188815 5.091258
v 6.496068 37.129985 5.086067
v 6.496068 37.070468 5.082537
v 6.496068 37.010553 5.080707
v 6.496068 36.950480 5.080540
v 6.496068 36.890488 5.081998
v 6.496068 36.830818 5.085042
v 6.496068 36.771710 5.089634
v 6.496068 36.713404 5.095735
v 6.496068 36.656138 5.103277
v 6.496068 36.600096 5.112032
v 6.496068 36.510763 5.128516
v -15.039591 36.488673 5.150000
v -15.160182 36.538623 5.150000
v -15.263735 36.618082 5.150000
v -15.343194 36.721636 5.150000
v -15.393144 36.842226 5.150000
v -15.410182 36.971636 5.150000
v -15.393144 37.101045 5.150000
v -15.343194 37.221636 5.150000
v -15.263735 37.325189 5.150000
v -15.160182 37.404648 5.150000
v -15.039591 37.454599 5.150000
v -15.410182 36.471636 5.150000
v -15.410182 37.471636 5.150000
v -15.410182 36.471636 5.000000
v -15.410182 37.471636 5.000000
v -29.910182 21.971636 5.000000
v 20.089818 21.971636 5.000000
vt -0.302324 0.416250 0.000000
vt -0.302324 -0.138750 0.000000
vt -0.264534 0.416250 0.000000
vt 0.302324 -0.138750 0.000000
vt 0.302324 0.416250 0.000000
vt -0.872993 -0.277500 0.000000
vt 0.872993 -0.277500 0.000000
vt -0.872993 0.277500 0.000000
vt 0.872993 0.277500 0.000000
vt 0.291548 0.138750 0.000000
vt 0.157477 0.138750 0.000000
vt 0.291548 -0.416250 0.000000
vt -0.291548 -0.416250 0.000000
vt -0.291548 0.138750 0.000000
vt -2.631021 0.118979 0.000000
vt -2.745986 0.050000 0.000000
vt -2.745986 0.004014 0.000000
vt -0.000000 0.050000 0.000000
vt -0.555000 0.050000 0.000000
vt -0.000000 0.004014 0.000000
vt -0.555000 0.000000 0.000000
vt -0.000000 0.000000 0.000000
vt -0.000000 0.010000 0.000000
vt -0.031250 0.031250 0.000000
vt -0.000000 0.000000 0.000000
vt -0.000000 0.010000 0.000000
vt -0.555000 0.010000 0.000000
vt -0.000000 0.000000 0.000000
vt -0.555000 0.000000 0.000000
vt 0.445986 0.004014 0.000000
vt 0.445986 0.000000 0.000000
vt 0.450000 0.000000 0.000000
vt -2.268750 0.031250 0.000000
vt -1.800000 0.350000 0.000000
vt -1.850000 0.450000 0.000000
vt -0.054014 0.350000 0.000000
vt -0.000000 0.450000 0.000000
vt 0.331021 0.118979 0.000000
vt -0.000000 0.480000 0.000000
vt -1.850000 0.480000 0.000000
vt 1.370986 -0.945000 0.000000
vt 1.370986 -1.500000 0.000000
vt 1.375000 -0.945000 0.000000
vt 2.500000 -1.500000 0.000000
vt 1.375000 0.945000 0.000000
vt 2.500000 1.500000 0.000000
vt 1.359458 1.500000 0.000000
vt 1.359458 0.945000 0.000000
vt -2.734458 0.000000 0.000000
vt -2.384458 0.350000 0.000000
vt -2.734458 0.350000 0.000000
vt -0.334458 0.350000 0.000000
vt 0.000000 0.015542 0.000000
vt 0.000000 0.350000 0.000000
vt -0.555000 0.000000 0.000000
vt 0.000000 0.000000 0.000000
vt -0.555000 0.015542 0.000000
vt -0.000000 0.350000 0.000000
vt -0.555000 0.350000 0.000000
vt -0.555000 0.000000 0.000000
vt -0.000000 0.000000 0.000000
vt -0.555000 0.350000 0.000000
vt -0.000000 0.350000 0.000000
vt -1.367229 -0.277500 0.000000
vt -1.017229 -0.277500 0.000000
vt -1.367229 0.277500 0.000000
vt 1.367229 0.277500 0.000000
vt 1.032771 -0.277500 0.000000
vt 1.367229 -0.277500 0.000000
vt -2.284458 0.000000 0.000000
vt -2.284458 0.015542 0.000000
vt -2.300000 0.000000 0.000000
vt -1.950000 0.350000 0.000000
vt 0.100000 0.350000 0.000000
vt -1.850000 0.450000 0.000000
vt -0.000000 0.450000 0.000000
vt -1.850000 0.480000 0.000000
vt -0.000000 0.480000 0.000000
vt -1.375000 -0.945000 0.000000
vt -2.150729 -0.062500 0.000000
vt -1.375000 -1.500000 0.000000
vt -2.170594 -0.088388 0.000000
vt -2.500000 -1.500000 0.000000
vt -2.196482 -0.108253 0.000000
vt -2.226629 -0.120741 0.000000
vt -1.375000 0.945000 0.000000
vt -2.133982 0.000000 0.000000
vt -2.138241 -0.032352 0.000000
vt -1.375000 1.500000 0.000000
vt -2.150729 0.062500 0.000000
vt -2.138241 0.032352 0.000000
vt -2.170594 0.088388 0.000000
vt -2.500000 1.500000 0.000000
vt -2.196482 0.108253 0.000000
vt -2.226629 0.120741 0.000000
vt -2.258982 0.125000 0.000000
vt -2.291334 0.120741 0.000000
vt -2.321482 0.108253 0.000000
vt -2.347370 0.088388 0.000000
vt -2.367235 0.062500 0.000000
vt -2.379723 0.032352 0.000000
vt -2.383982 0.000000 0.000000
vt -2.379723 -0.032352 0.000000
vt -2.367235 -0.062500 0.000000
vt -2.347370 -0.088388 0.000000
vt -2.321482 -0.108253 0.000000
vt -2.291334 -0.120741 0.000000
vt -2.258982 -0.125000 0.000000
vt 3.875000 0.500000 0.000000
vt 3.875000 0.150000 0.000000
vt 5.000000 0.500000 0.000000
vt 5.000000 0.000000 0.000000
vt 1.140542 0.150000 0.000000
vt -0.000000 0.000000 0.000000
vt -0.000000 0.500000 0.000000
vt 1.140542 0.500000 0.000000
vt 0.318198 -1.417500 0.000000
vt 0.318198 0.472500 0.000000
vt 0.312521 -1.417500 0.000000
vt 0.296218 0.472500 0.000000
vt 0.149936 -1.417500 0.000000
vt -0.176777 0.472500 0.000000
vt -0.318198 -1.417500 0.000000
vt -0.318198 0.472500 0.000000
vt -1.890000 0.450000 0.000000
vt -0.000000 0.450000 0.000000
vt -1.890000 0.480000 0.000000
vt -0.000000 0.480000 0.000000
vt -0.318198 -0.472500 0.000000
vt -0.274004 -0.472500 0.000000
vt -0.318198 1.417500 0.000000
vt 0.176777 1.417500 0.000000
vt 0.318198 -0.472500 0.000000
vt 0.318198 1.417500 0.000000
vt -1.890000 0.450000 0.000000
vt -0.000000 0.450000 0.000000
vt -1.890000 0.480000 0.000000
vt -0.000000 0.480000 0.000000
vt -0.294049 1.091022 0.000000
vt -0.244891 1.014119 0.000000
vt -0.167326 0.990341 0.000000
vt -0.192415 0.968011 0.000000
vt -0.192415 0.949497 0.000000
vt -0.244891 0.968011 0.000000
vt -0.244891 0.949497 0.000000
vt -0.297368 0.968011 0.000000
vt -0.297368 0.949497 0.000000
vt -0.349845 0.958282 0.000000
vt -0.349845 0.950911 0.000000
vt -0.318390 1.223835 0.000000
vt -0.297368 1.102645 0.000000
vt -0.297368 1.052002 0.000000
vt -0.297368 1.014119 0.000000
vt -0.349845 1.002511 0.000000
vt -0.349845 0.987768 0.000000
vt -0.325987 1.353246 0.000000
vt -0.349845 1.297367 0.000000
vt -0.349845 1.179424 0.000000
vt -0.349845 1.120453 0.000000
vt -0.349845 1.415309 0.000000
vt -0.330783 1.492461 0.000000
vt -0.349845 1.651194 0.000000
vt -0.334989 1.637754 0.000000
vt -0.339251 1.766083 0.000000
vt -0.341503 1.816085 0.000000
vt -0.349845 1.887079 0.000000
vt -0.343837 1.853083 0.000000
vt -0.346314 1.876773 0.000000
vt -0.347746 1.883957 0.000000
vt -0.348639 1.886290 0.000000
vt -0.348896 1.886679 0.000000
vt -0.349171 1.886959 0.000000
vt -0.349661 1.887124 0.000000
vt -0.349486 1.887114 0.000000
vt -0.349845 1.061482 0.000000
vt -0.349845 0.973025 0.000000
vt -0.349845 0.965654 0.000000
vt -0.349845 0.947225 0.000000
vt -0.297368 0.930982 0.000000
vt -0.244891 0.930982 0.000000
vt -0.244891 0.924225 0.000000
vt -0.192415 0.924225 0.000000
vt -0.192415 0.887195 0.000000
vt -0.165939 0.893057 0.000000
vt -0.263246 0.837378 0.000000
vt -0.244891 0.863036 0.000000
vt -0.297368 0.863036 0.000000
vt -0.297368 0.887195 0.000000
vt -0.349845 0.884568 0.000000
vt -0.349845 0.899311 0.000000
vt -0.349845 0.914054 0.000000
vt -0.349845 0.921425 0.000000
vt -0.297368 0.924225 0.000000
vt -0.349845 0.928797 0.000000
vt -0.349845 0.936168 0.000000
vt -0.349845 0.939854 0.000000
vt -0.349845 0.943540 0.000000
vt -0.349845 0.825597 0.000000
vt -0.297368 0.838190 0.000000
vt -0.297368 0.805604 0.000000
vt -0.303968 0.740597 0.000000
vt -0.349845 0.766626 0.000000
vt -0.349845 0.707655 0.000000
vt -0.318375 0.615564 0.000000
vt -0.349845 0.589712 0.000000
vt -0.325022 0.482622 0.000000
vt -0.349845 0.471770 0.000000
vt -0.349845 0.235885 0.000000
vt -0.349845 -0.000000 0.000000
vt -0.339163 0.086476 0.000000
vt -0.333761 0.218144 0.000000
vt -0.349596 -0.000064 0.000000
vt -0.348928 0.000139 0.000000
vt -0.348559 0.000496 0.000000
vt -0.348230 0.000965 0.000000
vt -0.349360 -0.000056 0.000000
vt -0.347201 0.003406 0.000000
vt -0.345475 0.011103 0.000000
vt -0.342763 0.033611 0.000000
vt -0.000000 0.914984 0.000000
vt -0.069969 0.924225 0.000000
vt -0.139938 0.924225 0.000000
vt -0.192415 0.930982 0.000000
vt -0.000000 0.969699 0.000000
vt -0.069969 0.949497 0.000000
vt -0.069969 0.930982 0.000000
vt -0.139938 0.930982 0.000000
vt -0.069969 0.968011 0.000000
vt -0.089906 0.977832 0.000000
vt -0.139938 0.968011 0.000000
vt -0.139938 0.949497 0.000000
vt -0.244891 0.887195 0.000000
vt -0.877692 -0.050000 0.000000
vt -0.825000 -0.050000 0.000000
vt -0.877221 0.050000 0.000000
vt -0.825000 0.050000 0.000000
vt -0.795000 0.485000 0.000000
vt -0.895000 0.485000 0.000000
vt -0.795000 0.480000 0.000000
vt -0.895000 0.480000 0.000000
vt -0.895000 0.480000 0.000000
vt -0.795000 0.480000 0.000000
vt -0.895000 0.485000 0.000000
vt -0.795000 0.485000 0.000000
vt 0.825000 -0.050000 0.000000
vt 0.950000 0.000000 0.000000
vt 0.825000 0.050000 0.000000
vt 0.951704 0.012941 0.000000
vt 0.956699 0.025000 0.000000
vt 1.000000 -0.050000 0.000000
vt 0.987059 -0.048296 0.000000
vt 0.975000 -0.043301 0.000000
vt 0.964645 -0.035355 0.000000
vt 0.956699 -0.025000 0.000000
vt 0.951704 -0.012941 0.000000
vt 0.964645 0.035355 0.000000
vt 0.975000 0.043301 0.000000
vt 0.987059 0.048296 0.000000
vt 1.000000 0.050000 0.000000
vt -0.825000 0.050000 0.000000
vt -0.925000 -0.945000 0.000000
vt -0.825000 -0.050000 0.000000
vt 0.925000 -0.945000 0.000000
vt 0.825000 -0.050000 0.000000
vt 0.825000 0.050000 0.000000
vt 0.925000 0.945000 0.000000
vt -0.925000 0.945000 0.000000
vt 0.000000 0.000000 0.000000
vt 0.016355 0.000000 0.000000
vt 0.000000 0.184779 0.000000
vt 0.017440 0.138584 0.000000
vt 0.017440 0.184779 0.000000
vt 0.034880 0.138584 0.000000
vt 0.034880 0.184779 0.000000
vt 0.052320 0.138584 0.000000
vt 0.052320 0.184779 0.000000
vt 0.066850 0.212662 0.000000
vt 0.052320 0.277168 0.000000
vt 0.061151 0.430860 0.000000
vt 0.052320 0.369558 0.000000
vt 0.052320 0.554337 0.000000
vt 0.034880 0.554337 0.000000
vt 0.034880 0.739116 0.000000
vt 0.017440 0.739116 0.000000
vt 0.017440 1.108673 0.000000
vt 0.000000 1.108673 0.000000
vt 0.000000 1.201063 0.000000
vt 0.000000 1.293452 0.000000
vt 0.017440 1.293452 0.000000
vt 0.000000 1.385842 0.000000
vt 0.017440 1.385842 0.000000
vt 0.000000 1.478231 0.000000
vt 0.032710 1.478231 0.000000
vt 0.034880 1.385842 0.000000
vt 0.055004 1.478231 0.000000
vt 0.043299 1.280298 0.000000
vt 0.034880 1.293452 0.000000
vt 0.034880 1.108673 0.000000
vt 0.032710 0.000000 0.000000
vt 0.017440 0.046195 0.000000
vt 0.017440 0.092389 0.000000
vt 0.034880 0.092389 0.000000
vt 0.052320 0.092389 0.000000
vt 0.069760 0.092389 0.000000
vt 0.070049 0.126466 0.000000
vt 0.073523 0.062005 0.000000
vt 0.069760 0.046195 0.000000
vt 0.077402 0.019977 0.000000
vt 0.070647 0.000000 0.000000
vt 0.079738 0.006756 0.000000
vt 0.081230 0.002168 0.000000
vt 0.081665 0.001330 0.000000
vt 0.082132 0.000665 0.000000
vt 0.082672 0.000185 0.000000
vt 0.082972 0.000047 0.000000
vt 0.083289 0.000000 0.000000
vt 0.034880 0.046195 0.000000
vt 0.045357 0.000000 0.000000
vt 0.052320 0.046195 0.000000
vt 0.058004 0.000000 0.000000
vt 0.056046 0.672569 0.000000
vt 0.052320 0.739116 0.000000
vt 0.051368 0.896609 0.000000
vt 0.046901 1.094061 0.000000
vt 0.000000 0.923894 0.000000
vt 0.000000 0.739116 0.000000
vt 0.000000 0.646726 0.000000
vt 0.017440 0.554337 0.000000
vt 0.000000 0.554337 0.000000
vt 0.000000 0.461947 0.000000
vt 0.017440 0.369558 0.000000
vt 0.000000 0.369558 0.000000
vt 0.017440 0.277168 0.000000
vt 0.034880 0.277168 0.000000
vt 0.034880 0.369558 0.000000
vt 0.156254 0.000000 0.000000
vt 0.170803 0.000000 0.000000
vt 0.156264 0.046713 0.000000
vt 0.166189 0.401404 0.000000
vt 0.156264 0.093427 0.000000
vt 0.156264 0.140140 0.000000
vt 0.141726 0.140140 0.000000
vt 0.141726 0.186853 0.000000
vt 0.127187 0.186853 0.000000
vt 0.127187 0.280280 0.000000
vt 0.112648 0.280280 0.000000
vt 0.112648 0.373706 0.000000
vt 0.098109 0.373706 0.000000
vt 0.098109 0.560559 0.000000
vt 0.083570 0.560559 0.000000
vt 0.083570 0.747412 0.000000
vt 0.069031 0.747412 0.000000
vt 0.069031 1.033210 0.000000
vt 0.066564 0.970520 0.000000
vt 0.070606 1.137083 0.000000
vt 0.083570 1.033210 0.000000
vt 0.074447 1.209102 0.000000
vt 0.081568 1.267605 0.000000
vt 0.098109 1.033210 0.000000
vt 0.094369 1.305884 0.000000
vt 0.098550 1.311620 0.000000
vt 0.112648 1.033210 0.000000
vt 0.103041 1.315728 0.000000
vt 0.105376 1.317167 0.000000
vt 0.107754 1.318193 0.000000
vt 0.110161 1.318807 0.000000
vt 0.111371 1.318959 0.000000
vt 0.112583 1.319008 0.000000
vt 0.113794 1.318954 0.000000
vt 0.115004 1.318797 0.000000
vt 0.117411 1.318173 0.000000
vt 0.119789 1.317137 0.000000
vt 0.122123 1.315689 0.000000
vt 0.126615 1.311563 0.000000
vt 0.127187 1.033210 0.000000
vt 0.130798 1.305811 0.000000
vt 0.143611 1.267481 0.000000
vt 0.141726 1.033210 0.000000
vt 0.150752 1.208958 0.000000
vt 0.154614 1.136933 0.000000
vt 0.156264 1.033210 0.000000
vt 0.158685 0.970389 0.000000
vt 0.156264 0.747412 0.000000
vt 0.161402 0.788005 0.000000
vt 0.156264 0.560559 0.000000
vt 0.156264 0.373706 0.000000
vt 0.156264 0.280280 0.000000
vt 0.141726 0.373706 0.000000
vt 0.141726 0.280280 0.000000
vt 0.127187 0.373706 0.000000
vt 0.063867 0.788167 0.000000
vt 0.069031 0.560559 0.000000
vt 0.083570 0.373706 0.000000
vt 0.098109 0.280280 0.000000
vt 0.112648 0.186853 0.000000
vt 0.127187 0.140140 0.000000
vt 0.141726 0.093427 0.000000
vt 0.059101 0.401466 0.000000
vt 0.069031 0.373706 0.000000
vt 0.083570 0.280280 0.000000
vt 0.098109 0.186853 0.000000
vt 0.112648 0.140140 0.000000
vt 0.127187 0.093427 0.000000
vt 0.141726 0.046713 0.000000
vt 0.054493 0.000000 0.000000
vt 0.069031 0.186853 0.000000
vt 0.069031 0.280280 0.000000
vt 0.069030 0.000000 0.000000
vt 0.069031 0.046713 0.000000
vt 0.069031 0.093427 0.000000
vt 0.069031 0.140140 0.000000
vt 0.083570 0.093427 0.000000
vt 0.083570 0.140140 0.000000
vt 0.098109 0.093427 0.000000
vt 0.098109 0.140140 0.000000
vt 0.112648 0.093427 0.000000
vt 0.083565 0.000000 0.000000
vt 0.083570 0.046713 0.000000
vt 0.098101 0.000000 0.000000
vt 0.098109 0.046713 0.000000
vt 0.112636 0.000000 0.000000
vt 0.112648 0.046713 0.000000
vt 0.127172 0.000000 0.000000
vt 0.127187 0.046713 0.000000
vt 0.141708 0.000000 0.000000
vt 0.112648 0.560559 0.000000
vt 0.127187 0.560559 0.000000
vt 0.112648 0.747412 0.000000
vt 0.127187 0.747412 0.000000
vt 0.141726 0.560559 0.000000
vt 0.141726 0.747412 0.000000
vt 0.156264 0.186853 0.000000
vt 0.098109 0.747412 0.000000
vt 0.083570 0.186853 0.000000
vt 0.012871 0.000000 0.000000
vt 0.000000 0.738445 0.000000
vt 0.000000 0.000000 0.000000
vt -0.014727 0.738445 0.000000
vt -0.016143 -0.000000 0.000000
vt -0.036675 0.379582 0.000000
vt -0.032281 -0.000000 0.000000
vt -0.045574 0.154250 0.000000
vt -0.048381 -0.000000 0.000000
vt -0.051717 0.062042 0.000000
vt -0.056485 0.021877 0.000000
vt 0.025741 0.000000 0.000000
vt 0.025741 0.184611 0.000000
vt 0.025741 0.369222 0.000000
vt 0.025741 0.461528 0.000000
vt 0.025741 0.553834 0.000000
vt 0.025741 0.646139 0.000000
vt 0.012871 0.738445 0.000000
vt 0.025741 0.738445 0.000000
vt 0.025741 0.923056 0.000000
vt 0.012871 1.107667 0.000000
vt 0.025741 1.107667 0.000000
vt 0.025741 1.199973 0.000000
vt 0.012871 1.292278 0.000000
vt 0.025741 1.292278 0.000000
vt 0.025741 1.384584 0.000000
vt 0.025741 1.476889 0.000000
vt 0.000000 1.476889 0.000000
vt 0.000000 1.292278 0.000000
vt -0.010308 1.346239 0.000000
vt -0.012551 1.207762 0.000000
vt -0.017377 1.476889 0.000000
vt -0.017900 1.025146 0.000000
vt -0.014727 1.107667 0.000000
vt 0.000000 1.107667 0.000000
vt -0.024029 0.817037 0.000000
vt -0.059591 0.007582 0.000000
vt -0.061469 0.002718 0.000000
vt -0.062074 0.001693 0.000000
vt -0.062757 0.000831 0.000000
vt -0.063557 0.000203 0.000000
vt -0.063998 0.000026 0.000000
vt -0.064464 -0.000000 0.000000
vt 0.000000 0.000000 0.000000
vt 0.014234 0.000000 0.000000
vt 0.000000 0.181958 0.000000
vt 0.028467 0.000000 0.000000
vt 0.000000 0.363917 0.000000
vt 0.019445 0.363917 0.000000
vt 0.000000 0.454896 0.000000
vt 0.000000 0.545875 0.000000
vt 0.019445 0.545875 0.000000
vt 0.000000 0.636854 0.000000
vt 0.000000 0.727833 0.000000
vt 0.019445 0.727833 0.000000
vt 0.000000 0.909791 0.000000
vt 0.019445 0.909791 0.000000
vt 0.000000 1.091750 0.000000
vt 0.019445 1.091750 0.000000
vt 0.000000 1.182729 0.000000
vt 0.019445 1.182729 0.000000
vt 0.000000 1.273708 0.000000
vt 0.019445 1.273708 0.000000
vt 0.000000 1.364687 0.000000
vt 0.019445 1.364687 0.000000
vt 0.000000 1.455666 0.000000
vt 0.038889 1.364687 0.000000
vt 0.050692 1.364687 0.000000
vt 0.050692 1.273708 0.000000
vt 0.062495 1.273708 0.000000
vt 0.062495 1.182729 0.000000
vt 0.074298 1.182729 0.000000
vt 0.074298 1.091750 0.000000
vt 0.086102 1.091750 0.000000
vt 0.086102 0.909791 0.000000
vt 0.097905 0.909791 0.000000
vt 0.097905 0.727833 0.000000
vt 0.109708 0.727833 0.000000
vt 0.109708 0.545875 0.000000
vt 0.121511 0.545875 0.000000
vt 0.121511 0.363917 0.000000
vt 0.133314 0.363917 0.000000
vt 0.128103 0.000000 0.000000
vt 0.142336 0.000000 0.000000
vt 0.042701 0.000000 0.000000
vt 0.038889 0.363917 0.000000
vt 0.038889 0.545875 0.000000
vt 0.038889 0.727833 0.000000
vt 0.038889 0.909791 0.000000
vt 0.038889 1.091750 0.000000
vt 0.038889 1.182729 0.000000
vt 0.038889 1.273708 0.000000
vt 0.056935 0.000000 0.000000
vt 0.050692 0.363917 0.000000
vt 0.050692 0.545875 0.000000
vt 0.050692 0.727833 0.000000
vt 0.050692 0.909791 0.000000
vt 0.050692 1.091750 0.000000
vt 0.050692 1.182729 0.000000
vt 0.062495 0.363917 0.000000
vt 0.071168 0.000000 0.000000
vt 0.074298 0.363917 0.000000
vt 0.085402 0.000000 0.000000
vt 0.086102 0.363917 0.000000
vt 0.099636 0.000000 0.000000
vt 0.097905 0.363917 0.000000
vt 0.109708 0.363917 0.000000
vt 0.097905 0.545875 0.000000
vt 0.113869 0.000000 0.000000
vt 0.145117 0.363917 0.000000
vt 0.156570 0.000000 0.000000
vt 0.156920 0.363917 0.000000
vt 0.168723 0.363917 0.000000
vt 0.156920 0.545875 0.000000
vt 0.168723 0.545875 0.000000
vt 0.156920 0.727833 0.000000
vt 0.168723 0.727833 0.000000
vt 0.156920 0.909791 0.000000
vt 0.168723 0.909791 0.000000
vt 0.156920 1.091750 0.000000
vt 0.168723 1.091750 0.000000
vt 0.156920 1.182729 0.000000
vt 0.168723 1.182729 0.000000
vt 0.156920 1.273708 0.000000
vt 0.168723 1.273708 0.000000
vt 0.156920 1.364687 0.000000
vt 0.168723 1.364687 0.000000
vt 0.227738 1.455666 0.000000
vt 0.180526 1.364687 0.000000
vt 0.192329 1.364687 0.000000
vt 0.192329 1.273708 0.000000
vt 0.204132 1.273708 0.000000
vt 0.204132 1.182729 0.000000
vt 0.215935 1.182729 0.000000
vt 0.215935 1.091750 0.000000
vt 0.227738 1.091750 0.000000
vt 0.227738 0.909791 0.000000
vt 0.215935 0.909791 0.000000
vt 0.227738 0.727833 0.000000
vt 0.215935 0.727833 0.000000
vt 0.227738 0.636854 0.000000
vt 0.215935 0.545875 0.000000
vt 0.227738 0.545875 0.000000
vt 0.227738 0.454896 0.000000
vt 0.215935 0.363917 0.000000
vt 0.227738 0.363917 0.000000
vt 0.227738 0.181958 0.000000
vt 0.213505 0.000000 0.000000
vt 0.227738 0.000000 0.000000
vt 0.170804 0.000000 0.000000
vt 0.180526 0.363917 0.000000
vt 0.180526 0.545875 0.000000
vt 0.180526 0.727833 0.000000
vt 0.180526 0.909791 0.000000
vt 0.180526 1.091750 0.000000
vt 0.180526 1.182729 0.000000
vt 0.180526 1.273708 0.000000
vt 0.185037 0.000000 0.000000
vt 0.192329 0.363917 0.000000
vt 0.192329 0.545875 0.000000
vt 0.192329 0.727833 0.000000
vt 0.192329 0.909791 0.000000
vt 0.192329 1.091750 0.000000
vt 0.192329 1.182729 0.000000
vt 0.199271 0.000000 0.000000
vt 0.204132 0.363917 0.000000
vt 0.204132 0.545875 0.000000
vt 0.204132 0.727833 0.000000
vt 0.204132 0.909791 0.000000
vt 0.204132 1.091750 0.000000
vt 0.227738 1.182729 0.000000
vt 0.215935 1.273708 0.000000
vt 0.204132 1.364687 0.000000
vt 0.227738 1.273708 0.000000
vt 0.215935 1.364687 0.000000
vt 0.227738 1.364687 0.000000
vt 0.145117 1.364687 0.000000
vt 0.133314 1.364687 0.000000
vt 0.121511 1.364687 0.000000
vt 0.133314 1.273708 0.000000
vt 0.121511 1.273708 0.000000
vt 0.133314 1.182729 0.000000
vt 0.121511 1.182729 0.000000
vt 0.133314 1.091750 0.000000
vt 0.121511 1.091750 0.000000
vt 0.133314 0.909791 0.000000
vt 0.121511 0.909791 0.000000
vt 0.133314 0.727833 0.000000
vt 0.121511 0.727833 0.000000
vt 0.133314 0.545875 0.000000
vt 0.145117 0.545875 0.000000
vt 0.145117 0.727833 0.000000
vt 0.145117 0.909791 0.000000
vt 0.145117 1.091750 0.000000
vt 0.145117 1.182729 0.000000
vt 0.145117 1.273708 0.000000
vt 0.086102 0.545875 0.000000
vt 0.086102 0.727833 0.000000
vt 0.074298 0.545875 0.000000
vt 0.074298 0.727833 0.000000
vt 0.074298 0.909791 0.000000
vt 0.062495 0.545875 0.000000
vt 0.062495 0.727833 0.000000
vt 0.062495 0.909791 0.000000
vt 0.062495 1.091750 0.000000
vt 0.109708 0.909791 0.000000
vt 0.109708 1.091750 0.000000
vt 0.109708 1.182729 0.000000
vt 0.109708 1.273708 0.000000
vt 0.109708 1.364687 0.000000
vt 0.097905 1.091750 0.000000
vt 0.086102 1.182729 0.000000
vt 0.074298 1.273708 0.000000
vt 0.062495 1.364687 0.000000
vt 0.097905 1.182729 0.000000
vt 0.097905 1.273708 0.000000
vt 0.097905 1.364687 0.000000
vt 0.086102 1.273708 0.000000
vt 0.074298 1.364687 0.000000
vt 0.086102 1.364687 0.000000
vt 0.112798 -0.059189 0.000000
vt 0.116777 -0.051099 0.000000
vt -1.304542 -0.051099 0.000000
vt 0.112798 -0.043009 0.000000
vt -1.306134 -0.043009 0.000000
vt 0.101132 -0.034891 0.000000
vt -1.310800 -0.034891 0.000000
vt 0.082574 -0.026721 0.000000
vt -1.318224 -0.026721 0.000000
vt 0.058389 -0.018476 0.000000
vt -1.327898 -0.018476 0.000000
vt 0.030224 -0.010136 0.000000
vt -1.339164 -0.010136 0.000000
vt 0.000000 -0.001688 0.000000
vt -1.351253 -0.001688 0.000000
vt -0.030224 0.006875 0.000000
vt -1.363343 0.006875 0.000000
vt -0.058389 0.015552 0.000000
vt -1.374609 0.015552 0.000000
vt -0.082574 0.024334 0.000000
vt -1.384283 0.024334 0.000000
vt -0.101132 0.033203 0.000000
vt -1.391706 0.033203 0.000000
vt -0.112798 0.042134 0.000000
vt -1.396373 0.042134 0.000000
vt -0.116777 0.051099 0.000000
vt -1.397964 0.051099 0.000000
vt -0.112798 0.060064 0.000000
vt -1.396373 0.060064 0.000000
vt -0.101132 0.068995 0.000000
vt -1.391706 0.068995 0.000000
vt -0.082574 0.077864 0.000000
vt -1.384283 0.077864 0.000000
vt -0.058389 0.086646 0.000000
vt -1.374609 0.086646 0.000000
vt -0.030224 0.095323 0.000000
vt -1.363343 0.095323 0.000000
vt 0.000000 0.103886 0.000000
vt -1.351253 0.103886 0.000000
vt -1.351253 -0.100510 0.000000
vt 0.000000 -0.100510 0.000000
vt -1.339164 -0.092062 0.000000
vt 0.030224 -0.092062 0.000000
vt -1.327898 -0.083722 0.000000
vt 0.058389 -0.083722 0.000000
vt -1.318224 -0.075477 0.000000
vt 0.082574 -0.075477 0.000000
vt -1.310800 -0.067307 0.000000
vt 0.101132 -0.067307 0.000000
vt -1.306134 -0.059189 0.000000
vt 1.050000 0.000000 0.000000
vt 1.048296 -0.012941 0.000000
vt 1.050000 -0.050000 0.000000
vt 1.043301 -0.025000 0.000000
vt 1.035355 -0.035355 0.000000
vt 1.025000 -0.043301 0.000000
vt 1.012941 -0.048296 0.000000
vt 1.000000 -0.050000 0.000000
vt 1.000000 0.050000 0.000000
vt 1.012941 0.048296 0.000000
vt 1.050000 0.050000 0.000000
vt 1.025000 0.043301 0.000000
vt 1.035355 0.035355 0.000000
vt 1.043301 0.025000 0.000000
vt 1.048296 0.012941 0.000000
vt 1.050000 0.000000 0.000000
vt -0.000000 0.000000 0.000000
vt -1.875000 0.015000 0.000000
vt -2.100000 0.000000 0.000000
vt -1.927692 0.015000 0.000000
vt -2.100000 0.015000 0.000000
vt -2.100000 0.025126 0.000000
vt -0.000000 0.015000 0.000000
vt -0.050000 0.015000 0.000000
vt -0.225000 0.015000 0.000000
vt -1.875000 0.020000 0.000000
vt -0.225000 0.020000 0.000000
vt -0.100000 0.015000 0.000000
vt -0.100000 0.000000 0.000000
vt -0.050000 0.015000 0.000000
vt -0.000000 0.000000 0.000000
vt -0.000000 0.015000 0.000000
vt -0.000000 0.000000 0.000000
vt -1.875000 0.015000 0.000000
vt -2.100000 0.000000 0.000000
vt -2.050000 0.015000 0.000000
vt -2.100000 0.015000 0.000000
vt -0.000000 0.015000 0.000000
vt -0.172779 0.015000 0.000000
vt -0.225000 0.015000 0.000000
vt -1.875000 0.020000 0.000000
vt -0.225000 0.020000 0.000000
vt 0.000000 0.025223 0.000000
vt -0.080996 0.017897 0.000000
vt 0.000000 0.000000 0.000000
vt 3.000000 0.000000 0.000000
vt 0.000000 0.500000 0.000000
vt 3.000000 0.500000 0.000000
vt 1.614146 0.304187 0.000000
vt 1.620770 0.285553 0.000000
vt 3.000000 0.500000 0.000000
vt 1.624795 0.260307 0.000000
vt 3.000000 0.000000 0.000000
vt 1.623617 0.234769 0.000000
vt 1.618291 0.213274 0.000000
vt 1.609188 0.193088 0.000000
vt 1.596733 0.174745 0.000000
vt 1.581351 0.158782 0.000000
vt 1.563466 0.145731 0.000000
vt 1.543505 0.136129 0.000000
vt 1.522114 0.130434 0.000000
vt 1.500044 0.128658 0.000000
vt 0.000000 0.000000 0.000000
vt 1.477967 0.130694 0.000000
vt 1.456557 0.136434 0.000000
vt 1.436487 0.145770 0.000000
vt 1.418431 0.158595 0.000000
vt 1.403017 0.174537 0.000000
vt 1.390644 0.192949 0.000000
vt 1.381653 0.213228 0.000000
vt 1.376383 0.234769 0.000000
vt 1.375003 0.253312 0.000000
vt 0.000000 0.500000 0.000000
vt 1.376383 0.271854 0.000000
vt 1.382021 0.294434 0.000000
vt 1.391744 0.315592 0.000000
vt 1.405142 0.334626 0.000000
vt 1.421804 0.350833 0.000000
vt 1.439319 0.362593 0.000000
vt 1.458570 0.371217 0.000000
vt 1.478990 0.376342 0.000000
vt 1.500000 0.377979 0.000000
vt 1.521014 0.376185 0.000000
vt 1.541447 0.371015 0.000000
vt 1.560714 0.362526 0.000000
vt 1.578236 0.350801 0.000000
vt 1.592607 0.337225 0.000000
vt 1.604668 0.321549 0.000000
vt 1.125000 0.500000 0.000000
vt 0.000000 0.500000 0.000000
vt 1.125000 0.490000 0.000000
vt 1.625000 0.150000 0.000000
vt 0.000000 0.000000 0.000000
vt 3.370986 0.150000 0.000000
vt 5.000000 0.000000 0.000000
vt 5.000000 0.500000 0.000000
vt 3.870986 0.500000 0.000000
vt 3.870986 0.450000 0.000000
vt 1.050000 -0.050000 0.000000
vt 2.500000 -1.500000 0.000000
vt 1.050000 0.050000 0.000000
vt 2.500000 1.500000 0.000000
vt -2.500000 1.500000 0.000000
vt -1.050000 -0.050000 0.000000
vt -2.500000 -1.500000 0.000000
vt -1.050000 0.050000 0.000000
vn 0.056231 -0.000000 0.082693
vn 0.056231 -0.000000 0.082693
vn 0.056231 -0.000000 0.082693
vn 0.056231 -0.000000 0.082693
vn 0.056231 -0.000000 0.082693
vn 0.000000 0.000000 0.100000
vn 0.000000 0.000000 0.100000
vn 0.000000 0.000000 0.100000
vn 0.000000 0.000000 0.100000
vn -0.051450 -0.000000 0.085749
vn -0.051450 -0.000000 0.085749
vn -0.051450 -0.000000 0.085749
vn -0.051450 -0.000000 0.085749
vn -0.051450 -0.000000 0.085749
vn 0.000000 -0.100000 0.000000
vn 0.000000 -0.100000 0.000000
vn 0.000000 -0.100000 0.000000
vn -0.100000 -0.000000 0.000000
vn -0.100000 -0.000000 0.000000
vn -0.100000 -0.000000 0.000000
vn -0.100000 -0.000000 0.000000
vn -0.100000 -0.000000 0.000000
vn 0.000000 -0.100000 0.000000
vn 0.000000 -0.100000 0.000000
vn 0.000000 -0.100000 0.000000
vn 0.100000 0.000000 0.000000
vn 0.100000 0.000000 0.000000
vn 0.100000 0.000000 0.000000
vn 0.100000 0.000000 0.000000
vn 0.000000 0.100000 0.000000
vn 0.000000 0.100000 0.000000
vn 0.000000 0.100000 0.000000
vn 0.000000 0.100000 0.000000
vn 0.000000 0.100000 0.000000
vn 0.000000 0.100000 0.000000
vn 0.000000 0.100000 0.000000
vn 0.000000 0.100000 0.000000
vn 0.000000 0.100000 0.000000
vn 0.000000 0.100000 0.000000
vn 0.000000 0.100000 0.000000
vn 0.000000 0.000000 0.100000
vn 0.000000 0.000000 0.100000
vn 0.000000 0.000000 0.100000
vn 0.000000 0.000000 0.100000
vn 0.000000 0.000000 0.100000
vn 0.000000 0.000000 0.100000
vn 0.000000 0.000000 0.100000
vn 0.000000 0.000000 0.100000
vn -0.000000 0.100000 -0.000000
vn -0.000000 0.100000 -0.000000
vn -0.000000 0.100000 -0.000000
vn -0.000000 0.100000 -0.000000
vn -0.000000 0.100000 -0.000000
vn -0.000000 0.100000 -0.000000
vn -0.100000 0.000000 -0.000000
vn -0.100000 0.000000 -0.000000
vn -0.100000 0.000000 -0.000000
vn -0.100000 0.000000 -0.000000
vn -0.100000 0.000000 -0.000000
vn 0.100000 0.000000 0.000000
vn 0.100000 0.000000 0.000000
vn 0.100000 0.000000 0.000000
vn 0.100000 0.000000 0.000000
vn 0.000000 0.000000 0.100000
vn 0.000000 0.000000 0.100000
vn 0.000000 0.000000 0.100000
vn 0.000000 0.000000 0.100000
vn 0.000000 0.000000 0.100000
vn 0.000000 0.000000 0.100000
vn 0.000000 -0.100000 0.000000
vn 0.000000 -0.100000 0.000000
vn 0.000000 -0.100000 0.000000
vn 0.000000 -0.100000 0.000000
vn 0.000000 -0.100000 0.000000
vn 0.000000 -0.100000 0.000000
vn 0.000000 -0.100000 0.000000
vn 0.000000 -0.100000 0.000000
vn 0.000000 -0.100000 0.000000
vn 0.000000 0.000000 0.100000
vn 0.000000 0.000000 0.100000
vn 0.000000 0.000000 0.100000
vn 0.000000 0.000000 0.100000
vn 0.000000 0.000000 0.100000
vn 0.000000 0.000000 0.100000
vn 0.000000 0.000000 0.100000
vn 0.000000 0.000000 0.100000
vn 0.000000 0.000000 0.100000
vn 0.000000 0.000000 0.100000
vn 0.000000 0.000000 0.100000
vn 0.000000 0.000000 0.100000
vn 0.000000 0.000000 0.100000
vn 0.000000 0.000000 0.100000
vn 0.000000 0.000000 0.100000
vn 0.000000 0.000000 0.100000
vn 0.000000 0.000000 0.100000
vn 0.000000 0.000000 0.100000
vn 0.000000 0.000000 0.100000
vn 0.000000 0.000000 0.100000
vn 0.000000 0.000000 0.100000
vn 0.000000 0.000000 0.100000
vn 0.000000 0.000000 0.100000
vn 0.000000 0.000000 0.100000
vn 0.000000 0.000000 0.100000
vn 0.000000 0.000000 0.100000
vn 0.000000 0.000000 0.100000
vn 0.000000 0.000000 0.100000
vn 0.000000 0.000000 0.100000
vn 0.000000 0.000000 0.100000
vn 0.000000 0.100000 0.000000
vn 0.000000 0.100000 0.000000
vn 0.000000 0.100000 0.000000
vn 0.000000 0.100000 0.000000
vn 0.000000 0.100000 0.000000
vn 0.000000 0.100000 0.000000
vn 0.000000 0.100000 0.000000
vn 0.000000 0.100000 0.000000
vn -0.070711 0.000000 0.070711
vn -0.070711 0.000000 0.070711
vn -0.070711 0.000000 0.070711
vn -0.070711 0.000000 0.070711
vn -0.070711 0.000000 0.070711
vn -0.070711 0.000000 0.070711
vn -0.070711 0.000000 0.070711
vn -0.070711 0.000000 0.070711
vn -0.100000 0.000000 0.000000
vn -0.100000 0.000000 0.000000
vn -0.100000 0.000000 0.000000
vn -0.100000 0.000000 0.000000
vn 0.070711 -0.000000 0.070711
vn 0.070711 -0.000000 0.070711
vn 0.070711 -0.000000 0.070711
vn 0.070711 -0.000000 0.070711
vn 0.070711 -0.000000 0.070711
vn 0.070711 -0.000000 0.070711
vn 0.100000 0.000000 0.000000
vn 0.100000 0.000000 0.000000
vn 0.100000 0.000000 0.000000
vn 0.100000 0.000000 0.000000
vn 0.019990 -0.013726 -0.097015
vn 0.016957 -0.005707 -0.098386
vn 0.011668 -0.002614 -0.099283
vn 0.013445 -0.001583 -0.099079
vn 0.013460 -0.000395 -0.099089
vn 0.017079 -0.002011 -0.098510
vn 0.017099 -0.000502 -0.098526
vn 0.020690 -0.002436 -0.097806
vn 0.020715 -0.000608 -0.097829
vn 0.024292 -0.001734 -0.096989
vn 0.024301 -0.000878 -0.096998
vn 0.021110 -0.025557 -0.094346
vn 0.020166 -0.014861 -0.096812
vn 0.020373 -0.010441 -0.097344
vn 0.020538 -0.006912 -0.097624
vn 0.024144 -0.006806 -0.096803
vn 0.024209 -0.005128 -0.096890
vn 0.021091 -0.034611 -0.091418
vn 0.022788 -0.033324 -0.091489
vn 0.023288 -0.024382 -0.094144
vn 0.023545 -0.019119 -0.095290
vn 0.022247 -0.040689 -0.088597
vn 0.020785 -0.042643 -0.088032
vn 0.021084 -0.052344 -0.082557
vn 0.020355 -0.049811 -0.084288
vn 0.019964 -0.055501 -0.080753
vn 0.019832 -0.057653 -0.079264
vn 0.019877 -0.061340 -0.076435
vn 0.019762 -0.059296 -0.078060
vn 0.019762 -0.060473 -0.077152
vn 0.019794 -0.060927 -0.076786
vn 0.019824 -0.061137 -0.076611
vn 0.019834 -0.061188 -0.076568
vn 0.019846 -0.061237 -0.076525
vn 0.019868 -0.061315 -0.076458
vn 0.019860 -0.061289 -0.076480
vn 0.023835 -0.013243 -0.096211
vn 0.024259 -0.003435 -0.096952
vn 0.024278 -0.002585 -0.096974
vn 0.024303 -0.000450 -0.097001
vn 0.020712 0.001221 -0.097824
vn 0.017097 0.001008 -0.098522
vn 0.017091 0.001559 -0.098516
vn 0.013454 0.001227 -0.099083
vn 0.013396 0.003579 -0.099034
vn 0.011573 0.002771 -0.099289
vn 0.018105 0.009038 -0.097931
vn 0.016942 0.006450 -0.098343
vn 0.020519 0.007812 -0.097560
vn 0.020611 0.005506 -0.097698
vn 0.024165 0.006755 -0.096801
vn 0.024224 0.005082 -0.096889
vn 0.024269 0.003390 -0.096951
vn 0.024285 0.002539 -0.096973
vn 0.020705 0.001888 -0.097815
vn 0.024297 0.001686 -0.096989
vn 0.024303 0.000832 -0.096998
vn 0.024305 0.000404 -0.097001
vn 0.024305 -0.000024 -0.097001
vn 0.023874 0.013193 -0.096208
vn 0.020416 0.010117 -0.097370
vn 0.020287 0.013016 -0.097052
vn 0.020499 0.018730 -0.096068
vn 0.023600 0.019067 -0.095286
vn 0.023359 0.024327 -0.094141
vn 0.021017 0.028766 -0.093439
vn 0.022879 0.033271 -0.091486
vn 0.020929 0.037366 -0.090364
vn 0.022360 0.040636 -0.088593
vn 0.021231 0.052289 -0.082554
vn 0.020049 0.061287 -0.076433
vn 0.019950 0.056707 -0.079914
vn 0.020286 0.050890 -0.083658
vn 0.020036 0.061253 -0.076463
vn 0.020006 0.061148 -0.076555
vn 0.019990 0.061082 -0.076612
vn 0.019976 0.061018 -0.076666
vn 0.020025 0.061218 -0.076494
vn 0.019939 0.060785 -0.076861
vn 0.019895 0.060271 -0.077276
vn 0.019874 0.059101 -0.078180
vn -0.000000 0.000000 -0.100000
vn 0.004906 0.000447 -0.099879
vn 0.009799 0.000894 -0.099515
vn 0.013459 0.000794 -0.099087
vn 0.000000 0.000000 -0.100000
vn 0.004908 -0.000144 -0.099879
vn 0.004907 0.000289 -0.099879
vn 0.009803 0.000578 -0.099517
vn 0.004902 -0.000577 -0.099878
vn 0.006291 -0.001035 -0.099797
vn 0.009792 -0.001153 -0.099513
vn 0.009803 -0.000288 -0.099518
vn 0.017016 0.004546 -0.098437
vn 0.000000 0.000000 -0.100000
vn 0.000000 0.000000 -0.100000
vn -0.100000 0.000000 0.000000
vn -0.100000 0.000000 0.000000
vn -0.100000 0.000000 0.000000
vn -0.100000 0.000000 0.000000
vn 0.100000 0.000000 0.000000
vn 0.100000 0.000000 0.000000
vn 0.100000 0.000000 0.000000
vn 0.100000 0.000000 0.000000
vn 0.000000 0.000000 -0.100000
vn 0.000000 0.000000 -0.100000
vn 0.000000 0.000000 -0.100000
vn 0.000000 0.000000 -0.100000
vn 0.000000 0.000000 -0.100000
vn 0.000000 0.000000 -0.100000
vn 0.000000 0.000000 -0.100000
vn 0.000000 0.000000 -0.100000
vn 0.000000 0.000000 -0.100000
vn 0.000000 0.000000 -0.100000
vn 0.000000 0.000000 -0.100000
vn 0.000000 0.000000 -0.100000
vn 0.000000 0.000000 -0.100000
vn 0.000000 0.000000 -0.100000
vn 0.000000 0.000000 -0.100000
vn 0.000000 0.000000 0.100000
vn 0.000000 0.000000 0.100000
vn 0.000000 0.000000 0.100000
vn 0.000000 0.000000 0.100000
vn 0.000000 0.000000 0.100000
vn 0.000000 0.000000 0.100000
vn 0.000000 0.000000 0.100000
vn 0.000000 0.000000 0.100000
vn 0.002618 -0.098860 0.014829
vn 0.006115 -0.099656 -0.005586
vn 0.002718 -0.098944 0.014239
vn 0.006307 -0.099574 -0.006727
vn 0.006295 -0.099580 -0.006653
vn 0.009792 -0.095627 -0.027561
vn 0.009742 -0.095716 -0.027269
vn 0.012969 -0.087299 -0.047019
vn 0.012888 -0.087555 -0.046562
vn 0.015085 -0.078276 -0.060376
vn 0.012712 -0.088101 -0.045570
vn 0.013703 -0.084260 -0.052082
vn 0.012514 -0.088695 -0.044459
vn 0.012034 -0.090054 -0.041779
vn 0.009218 -0.096573 -0.024265
vn 0.008840 -0.097122 -0.022118
vn 0.006074 -0.099671 -0.005364
vn 0.005786 -0.099764 -0.003693
vn 0.003776 -0.099615 0.007913
vn 0.004001 -0.099705 0.006550
vn 0.004278 -0.099790 0.004871
vn 0.005540 -0.099821 -0.002275
vn 0.004624 -0.099855 0.002752
vn 0.005368 -0.099848 -0.001286
vn 0.005071 -0.099871 0.000000
vn 0.004875 -0.099881 0.000000
vn 0.005801 -0.099690 -0.005308
vn 0.003938 -0.099922 0.000000
vn 0.007085 -0.098826 -0.013534
vn 0.006556 -0.099340 -0.009409
vn 0.007622 -0.098531 -0.015284
vn 0.009485 -0.096181 -0.025677
vn 0.006331 -0.099563 -0.006865
vn 0.006320 -0.099568 -0.006798
vn 0.009841 -0.095541 -0.027840
vn 0.013045 -0.087053 -0.047452
vn 0.015754 -0.074873 -0.064388
vn 0.015727 -0.074975 -0.064276
vn 0.016339 -0.071454 -0.068024
vn 0.015841 -0.074441 -0.064866
vn 0.016940 -0.067580 -0.071735
vn 0.016050 -0.073291 -0.066112
vn 0.017267 -0.065261 -0.073776
vn 0.017465 -0.063781 -0.075013
vn 0.017521 -0.063350 -0.075364
vn 0.017581 -0.062887 -0.075737
vn 0.017649 -0.062351 -0.076163
vn 0.017686 -0.062053 -0.076397
vn 0.017725 -0.061738 -0.076643
vn 0.009887 -0.095459 -0.028106
vn 0.011953 -0.090575 -0.040661
vn 0.013118 -0.086816 -0.047863
vn 0.014132 -0.082895 -0.054118
vn 0.012171 -0.089455 -0.043009
vn 0.011397 -0.091684 -0.038263
vn 0.010555 -0.093621 -0.033522
vn 0.008879 -0.096730 -0.023760
vn 0.003432 -0.099441 0.009987
vn 0.003180 -0.099287 0.011490
vn 0.003079 -0.099218 0.012097
vn 0.006165 -0.099635 -0.005897
vn 0.002989 -0.099154 0.012629
vn 0.002910 -0.099095 0.013101
vn 0.006237 -0.099605 -0.006315
vn 0.002839 -0.099041 0.013521
vn 0.006267 -0.099592 -0.006493
vn 0.009632 -0.095905 -0.026637
vn 0.009509 -0.096109 -0.025934
vn 0.021846 0.047821 -0.085064
vn 0.019951 0.061892 -0.075969
vn 0.021884 0.047436 -0.085270
vn 0.021157 0.052894 -0.082186
vn 0.021924 0.047020 -0.085490
vn 0.021965 0.046582 -0.085718
vn 0.023315 0.030897 -0.092205
vn 0.023333 0.030569 -0.092310
vn 0.024073 0.014921 -0.095905
vn 0.024082 0.014564 -0.095958
vn 0.024283 -0.000367 -0.097006
vn 0.024283 -0.000357 -0.097006
vn 0.024032 -0.014633 -0.095960
vn 0.024057 -0.013668 -0.096096
vn 0.023434 -0.026990 -0.093394
vn 0.023544 -0.024599 -0.094024
vn 0.022620 -0.036989 -0.090112
vn 0.023059 -0.029086 -0.092856
vn 0.022802 -0.033016 -0.091597
vn 0.023298 -0.024026 -0.094234
vn 0.023736 -0.019263 -0.095213
vn 0.023547 -0.018763 -0.095360
vn 0.023827 -0.012931 -0.096255
vn 0.024137 -0.009718 -0.096555
vn 0.024125 -0.006651 -0.096818
vn 0.024187 -0.005039 -0.096900
vn 0.024283 -0.000236 -0.097007
vn 0.024236 -0.003416 -0.096958
vn 0.024255 -0.002602 -0.096979
vn 0.024269 -0.001785 -0.096994
vn 0.024279 -0.000966 -0.097003
vn 0.024282 -0.000555 -0.097006
vn 0.024284 -0.000145 -0.097007
vn 0.024284 0.000267 -0.097006
vn 0.024283 0.000679 -0.097004
vn 0.024278 0.001504 -0.096997
vn 0.024268 0.002330 -0.096983
vn 0.024253 0.003159 -0.096963
vn 0.024212 0.004819 -0.096905
vn 0.024176 0.009405 -0.096577
vn 0.024156 0.006482 -0.096822
vn 0.023874 0.013039 -0.096229
vn 0.023796 0.019419 -0.095166
vn 0.023599 0.019135 -0.095273
vn 0.023352 0.024526 -0.094091
vn 0.023112 0.029713 -0.092644
vn 0.022858 0.033633 -0.091358
vn 0.022669 0.037771 -0.089774
vn 0.022321 0.041115 -0.088382
vn 0.022416 0.041299 -0.088272
vn 0.022197 0.043997 -0.087015
vn 0.022099 0.045118 -0.086464
vn 0.023414 0.029075 -0.092771
vn 0.023372 0.029862 -0.092531
vn 0.024092 0.014169 -0.096015
vn 0.022263 -0.040471 -0.088693
vn 0.022371 -0.040456 -0.088673
vn 0.023338 -0.028847 -0.092861
vn 0.024020 -0.015041 -0.095900
vn 0.024283 -0.000376 -0.097006
vn 0.024069 0.015087 -0.095880
vn 0.023297 0.031208 -0.092105
vn 0.021080 -0.052380 -0.082535
vn 0.022156 -0.043110 -0.087468
vn 0.023294 -0.029628 -0.092626
vn 0.024010 -0.015409 -0.095844
vn 0.024283 -0.000380 -0.097006
vn 0.024065 0.015245 -0.095857
vn 0.023279 0.031505 -0.092008
vn 0.019855 -0.061490 -0.076320
vn 0.021970 -0.045201 -0.086453
vn 0.022060 -0.044214 -0.086939
vn 0.021810 -0.046891 -0.085589
vn 0.021848 -0.046499 -0.085793
vn 0.021888 -0.046088 -0.086005
vn 0.021928 -0.045656 -0.086224
vn 0.023216 -0.030965 -0.092207
vn 0.023235 -0.030656 -0.092306
vn 0.024000 -0.015742 -0.095792
vn 0.024005 -0.015580 -0.095818
vn 0.024283 -0.000384 -0.097006
vn 0.023181 -0.031547 -0.092019
vn 0.023199 -0.031260 -0.092112
vn 0.023990 -0.016055 -0.095743
vn 0.023995 -0.015898 -0.095768
vn 0.024283 -0.000404 -0.097006
vn 0.024283 -0.000388 -0.097006
vn 0.024058 0.015523 -0.095814
vn 0.024061 0.015396 -0.095833
vn 0.023264 0.031768 -0.091922
vn 0.024283 -0.000333 -0.097006
vn 0.024113 0.013233 -0.096143
vn 0.024283 -0.000303 -0.097006
vn 0.024137 0.012039 -0.096294
vn 0.023507 0.027205 -0.093313
vn 0.023613 0.024796 -0.093955
vn 0.022008 0.046120 -0.085957
vn 0.024086 -0.012436 -0.096256
vn 0.023254 -0.030331 -0.092408
vn 0.005165 0.099867 0.000000
vn 0.006909 0.099199 -0.010572
vn 0.007626 0.098606 -0.014791
vn 0.008857 0.096905 -0.023042
vn 0.010623 0.093622 -0.033498
vn 0.012751 0.086624 -0.048308
vn 0.013129 0.085648 -0.049920
vn 0.014491 0.078943 -0.059648
vn 0.015203 0.075178 -0.064165
vn 0.015437 0.073508 -0.066017
vn 0.016055 0.069299 -0.070284
vn 0.002618 0.098860 0.014829
vn 0.002753 0.098973 0.014029
vn 0.002912 0.099097 0.013087
vn 0.003003 0.099164 0.012550
vn 0.003102 0.099234 0.011961
vn 0.003210 0.099306 0.011311
vn 0.005165 0.099867 0.000000
vn 0.003331 0.099382 0.010591
vn 0.003614 0.099538 0.008892
vn 0.005165 0.099867 -0.000000
vn 0.003972 0.099694 0.006729
vn 0.004189 0.099766 0.005411
vn 0.005165 0.099867 0.000000
vn 0.004439 0.099826 0.003887
vn 0.004729 0.099866 0.002106
vn 0.005071 0.099871 0.000000
vn 0.005071 0.099871 0.000000
vn 0.005753 0.099759 -0.003884
vn 0.005812 0.099691 -0.005277
vn 0.006720 0.099205 -0.010640
vn 0.004637 0.099892 -0.000000
vn 0.008050 0.097881 -0.018830
vn 0.007388 0.098641 -0.014678
vn 0.006246 0.099578 -0.006721
vn 0.009613 0.095359 -0.028536
vn 0.016412 0.066564 -0.072801
vn 0.016612 0.064910 -0.074234
vn 0.016675 0.064378 -0.074682
vn 0.016744 0.063777 -0.075181
vn 0.016823 0.063072 -0.075756
vn 0.016866 0.062684 -0.076068
vn 0.016911 0.062273 -0.076394
vn 0.000108 0.094617 0.032366
vn 0.001955 0.098212 0.018723
vn -0.002094 0.087520 0.048331
vn 0.001081 0.097126 0.023778
vn -0.001983 0.088799 0.045943
vn 0.000534 0.096313 0.026900
vn -0.000110 0.095224 0.030536
vn -0.002904 0.085764 0.051343
vn -0.000875 0.093745 0.034802
vn -0.001795 0.091703 0.039841
vn -0.004146 0.081062 0.058410
vn -0.004261 0.084757 0.052897
vn -0.005863 0.073330 0.067737
vn -0.007860 0.070373 0.070611
vn -0.008240 0.059889 0.079658
vn -0.010092 0.058304 0.080615
vn -0.009696 0.049670 0.086249
vn -0.012425 0.041987 0.089904
vn -0.011265 0.036287 0.092501
vn -0.014515 0.021848 0.096499
vn -0.012795 0.019498 0.097243
vn -0.015983 0.000000 0.098714
vn -0.011346 0.016428 0.097987
vn -0.010618 0.014216 0.098413
vn -0.009883 0.025593 0.096163
vn -0.009530 0.020874 0.097332
vn -0.009081 0.028095 0.095542
vn -0.008997 0.021515 0.097243
vn -0.008765 0.025906 0.096188
vn -0.008810 0.018218 0.097931
vn -0.008624 0.022837 0.096975
vn -0.008769 0.013357 0.098715
vn -0.008720 0.015301 0.098437
vn -0.008830 0.004405 0.099512
vn -0.008827 0.004829 0.099493
vn -0.008803 -0.007360 0.099340
vn -0.008797 -0.007864 0.099301
vn -0.008550 -0.021252 0.097341
vn -0.008652 -0.016716 0.098213
vn -0.008040 -0.034528 0.093505
vn -0.004031 0.077742 0.062769
vn -0.004436 0.076168 0.064644
vn -0.005070 0.072706 0.068469
vn -0.005896 0.067780 0.073288
vn -0.006992 0.060418 0.079377
vn -0.008458 0.048827 0.086858
vn -0.009350 0.040527 0.090940
vn -0.010333 0.029888 0.094868
vn -0.005726 0.065200 0.075605
vn -0.005691 0.066503 0.074465
vn -0.006160 0.063110 0.077325
vn -0.006759 0.058446 0.080860
vn -0.007539 0.051745 0.085238
vn -0.008567 0.041623 0.090522
vn -0.009190 0.034558 0.093388
vn -0.006796 0.055151 0.083139
vn -0.007136 0.049968 0.086327
vn -0.007665 0.042876 0.090016
vn -0.008093 0.033957 0.093709
vn -0.008270 0.030444 0.094893
vn -0.008649 0.017525 0.098072
vn -0.008649 0.017894 0.098005
vn -0.008824 0.005160 0.099476
vn -0.008681 0.016759 0.098203
vn -0.008838 0.000663 0.099606
vn -0.008050 -0.034956 0.093345
vn -0.007009 -0.051385 0.085501
vn -0.007325 -0.047856 0.087500
vn -0.006426 -0.059346 0.080230
vn -0.007557 -0.045074 0.088945
vn -0.006792 -0.056128 0.082483
vn -0.007847 -0.041398 0.090690
vn -0.007254 -0.051784 0.085240
vn -0.008216 -0.036348 0.092797
vn -0.007849 -0.045672 0.088614
vn -0.008692 -0.029071 0.095285
vn -0.008626 -0.036640 0.092645
vn -0.008980 -0.024143 0.096625
vn -0.009097 -0.030423 0.094824
vn -0.009304 -0.017964 0.097932
vn -0.009622 -0.022579 0.096941
vn -0.009657 -0.010105 0.099018
vn -0.010186 -0.012613 0.098677
vn -0.015983 0.000000 0.098714
vn -0.010837 -0.014892 0.098289
vn -0.011604 -0.016950 0.097868
vn -0.010512 -0.030936 0.094512
vn -0.011077 -0.034767 0.093105
vn -0.009662 -0.047476 0.087480
vn -0.009886 -0.052870 0.084303
vn -0.008168 -0.063791 0.076577
vn -0.007860 -0.070373 0.070611
vn -0.004261 -0.084757 0.052897
vn -0.005372 -0.077733 0.062680
vn -0.001795 -0.091703 0.039841
vn -0.003383 -0.085348 0.052002
vn -0.000875 -0.093745 0.034802
vn -0.001970 -0.089744 0.044070
vn -0.000110 -0.095224 0.030536
vn 0.000534 -0.096313 0.026900
vn -0.000940 -0.092448 0.038112
vn 0.001081 -0.097126 0.023778
vn 0.001955 -0.098212 0.018723
vn 0.000020 -0.094442 0.032873
vn -0.005680 -0.065693 0.075181
vn -0.005361 -0.069507 0.071694
vn -0.005878 -0.066068 0.074836
vn -0.006541 -0.061296 0.078740
vn -0.007409 -0.054368 0.083602
vn -0.008557 -0.043786 0.089496
vn -0.009253 -0.036350 0.092699
vn -0.010025 -0.026889 0.095794
vn -0.004083 -0.077590 0.062953
vn -0.004116 -0.078425 0.061908
vn -0.004797 -0.074984 0.065988
vn -0.005688 -0.070035 0.071153
vn -0.006877 -0.062549 0.077719
vn -0.008473 -0.050616 0.085827
vn -0.009445 -0.042004 0.090258
vn -0.002199 -0.087207 0.048889
vn -0.002657 -0.086112 0.050771
vn -0.003512 -0.082906 0.055806
vn -0.004655 -0.078062 0.062327
vn -0.006217 -0.070318 0.070829
vn -0.008355 -0.057244 0.081568
vn -0.010092 -0.058304 0.080615
vn -0.011717 -0.038432 0.091573
vn -0.012477 -0.018793 0.097422
vn -0.012425 -0.041987 0.089904
vn -0.013450 -0.020425 0.096963
vn -0.014515 -0.021848 0.096499
vn -0.009259 -0.007358 0.099298
vn -0.008995 -0.004452 0.099495
vn -0.008860 -0.001646 0.099593
vn -0.008927 -0.007845 0.099291
vn -0.008850 -0.002895 0.099566
vn -0.008865 -0.010509 0.099050
vn -0.008841 -0.003875 0.099533
vn -0.008811 -0.012650 0.098805
vn -0.008833 -0.004664 0.099500
vn -0.008721 -0.015874 0.098346
vn -0.008821 -0.005856 0.099438
vn -0.008651 -0.018180 0.097952
vn -0.008811 -0.006713 0.099385
vn -0.008595 -0.019909 0.097620
vn -0.008172 -0.032822 0.094106
vn -0.008323 -0.030046 0.095016
vn -0.008514 -0.026298 0.096104
vn -0.008758 -0.020994 0.097378
vn -0.008906 -0.017441 0.098064
vn -0.009073 -0.013007 0.098734
vn -0.008363 0.028559 0.095469
vn -0.008479 0.026118 0.096156
vn -0.007853 0.040327 0.091171
vn -0.008087 0.036982 0.092558
vn -0.008383 0.032422 0.094226
vn -0.007111 0.052075 0.085074
vn -0.007508 0.047958 0.087428
vn -0.008017 0.042222 0.090294
vn -0.008680 0.033832 0.093702
vn -0.008834 0.003842 0.099535
vn -0.008838 0.003060 0.099562
vn -0.008841 0.002543 0.099576
vn -0.008845 0.001900 0.099590
vn -0.008848 0.001081 0.099602
vn -0.008831 0.010645 0.099039
vn -0.008923 0.015134 0.098445
vn -0.009257 0.016023 0.098273
vn -0.010017 0.011694 0.098807
vn -0.008869 0.008845 0.099212
vn -0.008912 0.006606 0.099383
vn -0.008959 0.003752 0.099527
vn -0.009050 0.011291 0.098948
vn -0.009544 0.009033 0.099133
vn -0.009192 0.006395 0.099371
vn 0.033968 -0.009102 0.093613
vn 0.034169 -0.000000 0.093981
vn 0.034169 -0.000000 0.093981
vn 0.033968 0.009102 0.093613
vn 0.033968 0.009102 0.093613
vn 0.033277 0.019212 0.092323
vn 0.033277 0.019212 0.092323
vn 0.031747 0.031747 0.089354
vn 0.031747 0.031747 0.089354
vn 0.028353 0.049108 0.082368
vn 0.028353 0.049108 0.082368
vn 0.019950 0.074454 0.063707
vn 0.019950 0.074454 0.063707
vn -0.000000 0.098825 0.015282
vn -0.000000 0.098825 0.015282
vn -0.022989 0.085796 -0.045940
vn -0.022989 0.085796 -0.045940
vn -0.032918 0.057016 -0.075270
vn -0.032918 0.057016 -0.075270
vn -0.036153 0.036153 -0.085941
vn -0.036153 0.036153 -0.085941
vn -0.037329 0.021552 -0.090234
vn -0.037329 0.021552 -0.090234
vn -0.037784 0.010124 -0.092032
vn -0.037784 0.010124 -0.092032
vn -0.037906 0.000000 -0.092537
vn -0.037906 0.000000 -0.092537
vn -0.037784 -0.010124 -0.092032
vn -0.037784 -0.010124 -0.092032
vn -0.037329 -0.021552 -0.090234
vn -0.037329 -0.021552 -0.090234
vn -0.036153 -0.036153 -0.085941
vn -0.036153 -0.036153 -0.085941
vn -0.032918 -0.057016 -0.075270
vn -0.032918 -0.057016 -0.075270
vn -0.022989 -0.085796 -0.045940
vn -0.022989 -0.085796 -0.045940
vn 0.000000 -0.098825 0.015282
vn 0.000000 -0.098825 0.015282
vn 0.019950 -0.074454 0.063707
vn 0.019950 -0.074454 0.063707
vn 0.028353 -0.049108 0.082368
vn 0.028353 -0.049108 0.082368
vn 0.031747 -0.031747 0.089354
vn 0.031747 -0.031747 0.089354
vn 0.033277 -0.019212 0.092323
vn 0.033277 -0.019212 0.092323
vn 0.033968 -0.009102 0.093613
vn 0.000000 0.000000 -0.100000
vn 0.000000 0.000000 -0.100000
vn 0.000000 0.000000 -0.100000
vn 0.000000 0.000000 -0.100000
vn 0.000000 0.000000 -0.100000
vn 0.000000 0.000000 -0.100000
vn 0.000000 0.000000 -0.100000
vn 0.000000 0.000000 -0.100000
vn 0.000000 0.000000 -0.100000
vn 0.000000 0.000000 -0.100000
vn 0.000000 0.000000 -0.100000
vn 0.000000 0.000000 -0.100000
vn 0.000000 0.000000 -0.100000
vn -0.000000 0.100000 -0.000000
vn -0.000000 0.100000 -0.000000
vn -0.000000 0.100000 -0.000000
vn -0.000000 0.100000 -0.000000
vn -0.000000 0.100000 -0.000000
vn -0.000000 0.100000 -0.000000
vn -0.000000 0.100000 -0.000000
vn -0.000000 0.100000 -0.000000
vn -0.000000 0.100000 -0.000000
vn -0.000000 0.100000 -0.000000
vn -0.000000 0.100000 -0.000000
vn 0.100000 0.000000 0.000000
vn 0.100000 0.000000 0.000000
vn 0.100000 0.000000 0.000000
vn 0.100000 0.000000 0.000000
vn 0.100000 0.000000 0.000000
vn 0.000000 -0.100000 0.000000
vn 0.000000 -0.100000 0.000000
vn 0.000000 -0.100000 0.000000
vn 0.000000 -0.100000 0.000000
vn 0.000000 -0.100000 0.000000
vn 0.000000 -0.100000 0.000000
vn 0.000000 -0.100000 0.000000
vn 0.000000 -0.100000 0.000000
vn 0.000000 -0.100000 0.000000
vn 0.000000 -0.100000 0.000000
vn 0.000000 -0.100000 0.000000
vn 0.000000 -0.100000 0.000000
vn -0.100000 -0.000000 0.000000
vn -0.100000 -0.000000 0.000000
vn -0.100000 -0.000000 0.000000
vn -0.100000 -0.000000 0.000000
vn 0.100000 0.000000 0.000000
vn 0.100000 0.000000 0.000000
vn 0.100000 0.000000 0.000000
vn 0.100000 0.000000 0.000000
vn 0.100000 0.000000 0.000000
vn 0.100000 0.000000 0.000000
vn 0.100000 0.000000 0.000000
vn 0.100000 0.000000 0.000000
vn 0.100000 0.000000 0.000000
vn 0.100000 0.000000 0.000000
vn 0.100000 0.000000 0.000000
vn 0.100000 0.000000 0.000000
vn 0.100000 0.000000 0.000000
vn 0.100000 0.000000 0.000000
vn 0.100000 0.000000 0.000000
vn 0.100000 0.000000 0.000000
vn 0.100000 0.000000 0.000000
vn 0.100000 0.000000 0.000000
vn 0.100000 0.000000 0.000000
vn 0.100000 0.000000 0.000000
vn 0.100000 0.000000 0.000000
vn 0.100000 0.000000 0.000000
vn 0.100000 0.000000 0.000000
vn 0.100000 0.000000 0.000000
vn 0.100000 0.000000 0.000000
vn 0.100000 0.000000 0.000000
vn 0.100000 0.000000 0.000000
vn 0.100000 0.000000 0.000000
vn 0.100000 0.000000 0.000000
vn 0.100000 0.000000 0.000000
vn 0.100000 0.000000 0.000000
vn 0.100000 0.000000 0.000000
vn 0.100000 0.000000 0.000000
vn 0.100000 0.000000 0.000000
vn 0.100000 0.000000 0.000000
vn 0.100000 0.000000 0.000000
vn 0.100000 0.000000 0.000000
vn 0.100000 0.000000 0.000000
vn 0.100000 0.000000 0.000000
vn 0.100000 0.000000 0.000000
vn 0.000000 -0.100000 0.000000
vn 0.000000 -0.100000 0.000000
vn 0.000000 -0.100000 0.000000
vn 0.000000 -0.100000 0.000000
vn 0.000000 -0.100000 0.000000
vn 0.000000 -0.100000 0.000000
vn 0.000000 -0.100000 0.000000
vn 0.000000 -0.100000 0.000000
vn 0.000000 -0.100000 0.000000
vn 0.000000 -0.100000 0.000000
vn 0.000000 0.000000 -0.100000
vn 0.000000 0.000000 -0.100000
vn 0.000000 0.000000 -0.100000
vn 0.000000 0.000000 -0.100000
vn 0.000000 0.000000 -0.100000
vn 0.000000 0.000000 -0.100000
vn 0.000000 0.000000 -0.100000
vn 0.000000 0.000000 -0.100000
f 606/1235/1225 607/1236/1226 605/1237/1227
f 605/1237/1227 607/1236/1226 608/1238/1228
f 605/1237/1227 608/1238/1228 609/1239/1229
f 608/1240/1230 610/1241/1231 609/1242/1232
f 609/1242/1232 610/1241/1231 611/1243/1233
f 612/1244/1234 613/1245/1235 614/1246/1236
f 614/1246/1236 613/1245/1235 610/1247/1237
f 610/1247/1237 613/1245/1235 611/1248/1238
f 613/1249/1239 612/1250/1240 615/1251/1241
f 612/1252/1242 614/1253/1243 615/1254/1244
f 615/1254/1244 614/1253/1243 616/1255/1245
f 615/1254/1244 616/1255/1245 617/1256/1246
f 606/1257/1247 605/1258/1248 618/1259/1249
f 607/1260/1250 606/1261/1251 619/1262/1252
f 619/1262/1252 606/1261/1251 618/1263/1253
f 615/1264/1254 617/1265/1255 620/1266/1256
f 605/1267/1257 609/1268/1258 624/1269/1259
f 624/1269/1259 609/1268/1258 611/1270/1260
f 624/1269/1259 611/1270/1260 621/1271/1261
f 621/1271/1261 611/1270/1260 613/1272/1262
f 622/1273/1263 623/1274/1264 621/1271/1261
f 621/1271/1261 623/1274/1264 624/1269/1259
f 617/1275/1265 616/1276/1266 620/1277/1267
f 620/1277/1267 616/1276/1266 625/1278/1268
f 620/1277/1267 625/1278/1268 629/1279/1269
f 629/1279/1269 625/1278/1268 626/1280/1270
f 629/1279/1269 626/1280/1270 627/1281/1271
f 627/1281/1271 628/1282/1272 629/1279/1269
f 630/1283/1273 631/1284/1274 632/1285/1275
f 633/1286/1276 634/1287/1277 635/1288/1278
f 628/1289/1279 627/1290/1280 634/1291/1281
f 634/1291/1281 627/1290/1280 636/1292/1282
f 634/1291/1281 636/1292/1282 635/1293/1283
f 637/1294/1284 630/1295/1285 638/1296/1286
f 638/1296/1286 630/1295/1285 632/1297/1287
f 632/1298/1288 631/1299/1289 638/1300/1290
f 638/1300/1290 631/1299/1289 636/1301/1291
f 636/1301/1291 631/1299/1289 633/1302/1292
f 636/1301/1291 633/1302/1292 635/1303/1293
f 628/1304/1294 634/1305/1295 629/1306/1296
f 633/1307/1297 631/1308/1298 642/1309/1299
f 642/1309/1299 631/1308/1298 639/1310/1300
f 642/1309/1299 639/1310/1300 641/1311/1301
f 641/1311/1301 639/1310/1300 640/1312/1302
f 618/1313/1303 659/1314/1304 619/1315/1305
f 619/1315/1305 659/1314/1304 660/1316/1306
f 619/1315/1305 660/1316/1306 644/1317/1307
f 644/1317/1307 660/1316/1306 661/1318/1308
f 644/1317/1307 661/1318/1308 662/1319/1309
f 630/1320/1310 657/1321/1311 618/1313/1303
f 618/1313/1303 657/1321/1311 658/1322/1312
f 618/1313/1303 658/1322/1312 659/1314/1304
f 637/1323/1313 655/1324/1314 630/1320/1310
f 630/1320/1310 655/1324/1314 656/1325/1315
f 630/1320/1310 656/1325/1315 657/1321/1311
f 655/1324/1314 637/1323/1313 654/1326/1316
f 654/1326/1316 637/1323/1313 643/1327/1317
f 654/1326/1316 643/1327/1317 653/1328/1318
f 653/1328/1318 643/1327/1317 652/1329/1319
f 652/1329/1319 643/1327/1317 651/1330/1320
f 651/1330/1320 643/1327/1317 650/1331/1321
f 650/1331/1321 643/1327/1317 649/1332/1322
f 649/1332/1322 643/1327/1317 648/1333/1323
f 648/1333/1323 643/1327/1317 647/1334/1324
f 647/1334/1324 643/1327/1317 646/1335/1325
f 646/1335/1325 643/1327/1317 645/1336/1326
f 645/1336/1326 643/1327/1317 644/1317/1307
f 645/1336/1326 644/1317/1307 668/1337/1327
f 668/1337/1327 644/1317/1307 667/1338/1328
f 667/1338/1328 644/1317/1307 666/1339/1329
f 666/1339/1329 644/1317/1307 665/1340/1330
f 665/1340/1330 644/1317/1307 664/1341/1331
f 664/1341/1331 644/1317/1307 663/1342/1332
f 663/1342/1332 644/1317/1307 662/1319/1309
f 637/1343/1333 638/1344/1334 643/1345/1335
f 643/1345/1335 638/1344/1334 670/1346/1336
f 670/1346/1336 638/1344/1334 636/1347/1337
f 670/1346/1336 636/1347/1337 669/1348/1338
f 669/1348/1338 636/1347/1337 626/1349/1339
f 626/1349/1339 636/1347/1337 627/1350/1340
f 620/1351/1341 629/1352/1342 615/1353/1343
f 615/1353/1343 629/1352/1342 634/1354/1344
f 615/1353/1343 634/1354/1344 613/1355/1345
f 613/1355/1345 634/1354/1344 633/1356/1346
f 613/1355/1345 633/1356/1346 621/1357/1347
f 621/1357/1347 633/1356/1346 642/1358/1348
f 621/1359/1349 642/1360/1350 622/1361/1351
f 622/1361/1351 642/1360/1350 641/1362/1352
f 618/1363/1353 605/1364/1354 630/1365/1355
f 630/1365/1355 605/1364/1354 631/1366/1356
f 631/1366/1356 605/1364/1354 624/1367/1357
f 631/1366/1356 624/1367/1357 639/1368/1358
f 639/1369/1359 624/1370/1360 640/1371/1361
f 640/1371/1361 624/1370/1360 623/1372/1362
f 672/1373/1363 743/1374/1364 671/1375/1365
f 671/1375/1365 743/1374/1364 741/1376/1366
f 671/1375/1365 741/1376/1366 746/1377/1367
f 746/1377/1367 741/1376/1366 740/1378/1368
f 746/1377/1367 740/1378/1368 745/1379/1369
f 745/1379/1369 740/1378/1368 739/1380/1370
f 745/1379/1369 739/1380/1370 744/1381/1371
f 744/1381/1371 739/1380/1370 698/1382/1372
f 744/1381/1371 698/1382/1372 699/1383/1373
f 673/1384/1374 738/1385/1375 672/1373/1363
f 672/1373/1363 738/1385/1375 736/1386/1376
f 672/1373/1363 736/1386/1376 737/1387/1377
f 737/1387/1377 736/1386/1376 694/1388/1378
f 737/1387/1377 694/1388/1378 695/1389/1379
f 674/1390/1380 690/1391/1381 673/1384/1374
f 673/1384/1374 690/1391/1381 691/1392/1382
f 673/1384/1374 691/1392/1382 692/1393/1383
f 690/1391/1381 674/1390/1380 689/1394/1384
f 689/1394/1384 674/1390/1380 675/1395/1385
f 689/1394/1384 675/1395/1385 688/1396/1386
f 688/1396/1386 675/1395/1385 676/1397/1387
f 688/1396/1386 676/1397/1387 677/1398/1388
f 677/1398/1388 678/1399/1389 688/1396/1386
f 688/1396/1386 678/1399/1389 687/1400/1390
f 687/1400/1390 678/1399/1389 679/1401/1391
f 687/1400/1390 679/1401/1391 680/1402/1392
f 680/1402/1392 681/1403/1393 687/1400/1390
f 687/1400/1390 681/1403/1393 682/1404/1394
f 687/1400/1390 682/1404/1394 683/1405/1395
f 683/1405/1395 684/1406/1396 687/1400/1390
f 687/1400/1390 684/1406/1396 686/1407/1397
f 686/1407/1397 684/1406/1396 685/1408/1398
f 673/1384/1374 692/1393/1383 738/1385/1375
f 738/1385/1375 692/1393/1383 693/1409/1399
f 738/1385/1375 693/1409/1399 736/1386/1376
f 736/1386/1376 693/1409/1399 694/1388/1378
f 737/1387/1377 695/1389/1379 739/1380/1370
f 739/1380/1370 695/1389/1379 696/1410/1400
f 739/1380/1370 696/1410/1400 697/1411/1401
f 697/1411/1401 698/1382/1372 739/1380/1370
f 699/1383/1373 700/1412/1402 744/1381/1371
f 744/1381/1371 700/1412/1402 750/1413/1403
f 744/1381/1371 750/1413/1403 751/1414/1404
f 751/1414/1404 750/1413/1403 755/1415/1405
f 751/1414/1404 755/1415/1405 756/1416/1406
f 756/1416/1406 755/1415/1405 761/1417/1407
f 756/1416/1406 761/1417/1407 730/1418/1408
f 730/1418/1408 761/1417/1407 729/1419/1409
f 729/1419/1409 761/1417/1407 762/1420/1410
f 729/1419/1409 762/1420/1410 734/1421/1411
f 734/1421/1411 762/1420/1410 759/1422/1412
f 734/1421/1411 759/1422/1412 708/1423/1413
f 708/1423/1413 759/1422/1412 707/1424/1414
f 707/1424/1414 759/1422/1412 706/1425/1415
f 706/1425/1415 759/1422/1412 705/1426/1416
f 705/1426/1416 759/1422/1412 754/1427/1417
f 705/1426/1416 754/1427/1417 704/1428/1418
f 704/1428/1418 754/1427/1417 750/1413/1403
f 704/1428/1418 750/1413/1403 703/1429/1419
f 703/1429/1419 750/1413/1403 702/1430/1420
f 702/1430/1420 750/1413/1403 701/1431/1421
f 701/1431/1421 750/1413/1403 700/1412/1402
f 708/1423/1413 709/1432/1422 734/1421/1411
f 734/1421/1411 709/1432/1422 763/1433/1423
f 734/1421/1411 763/1433/1423 729/1419/1409
f 729/1419/1409 763/1433/1423 764/1434/1424
f 729/1419/1409 764/1434/1424 728/1435/1425
f 728/1435/1425 764/1434/1424 710/1436/1426
f 728/1435/1425 710/1436/1426 711/1437/1427
f 763/1433/1423 709/1432/1422 764/1434/1424
f 764/1434/1424 709/1432/1422 710/1436/1426
f 728/1435/1425 711/1437/1427 727/1438/1428
f 727/1438/1428 711/1437/1427 712/1439/1429
f 727/1438/1428 712/1439/1429 726/1440/1430
f 726/1440/1430 712/1439/1429 713/1441/1431
f 726/1440/1430 713/1441/1431 714/1442/1432
f 715/1443/1433 724/1444/1434 714/1442/1432
f 714/1442/1432 724/1444/1434 725/1445/1435
f 714/1442/1432 725/1445/1435 726/1440/1430
f 716/1446/1436 718/1447/1437 715/1443/1433
f 715/1443/1433 718/1447/1437 719/1448/1438
f 715/1443/1433 719/1448/1438 720/1449/1439
f 716/1446/1436 717/1450/1440 718/1447/1437
f 720/1449/1439 721/1451/1441 715/1443/1433
f 715/1443/1433 721/1451/1441 722/1452/1442
f 715/1443/1433 722/1452/1442 723/1453/1443
f 723/1453/1443 724/1444/1434 715/1443/1433
f 731/1454/1444 758/1455/1445 730/1418/1408
f 730/1418/1408 758/1455/1445 757/1456/1446
f 730/1418/1408 757/1456/1446 756/1416/1406
f 756/1416/1406 757/1456/1446 752/1457/1447
f 756/1416/1406 752/1457/1447 751/1414/1404
f 751/1414/1404 752/1457/1447 745/1379/1369
f 751/1414/1404 745/1379/1369 744/1381/1371
f 732/1458/1448 735/1459/1449 731/1454/1444
f 731/1454/1444 735/1459/1449 747/1460/1450
f 731/1454/1444 747/1460/1450 758/1455/1445
f 758/1455/1445 747/1460/1450 753/1461/1451
f 758/1455/1445 753/1461/1451 757/1456/1446
f 757/1456/1446 753/1461/1451 752/1457/1447
f 735/1459/1449 732/1458/1448 749/1462/1452
f 749/1462/1452 732/1458/1448 733/1463/1453
f 749/1462/1452 733/1463/1453 735/1459/1449
f 735/1459/1449 733/1463/1453 747/1460/1450
f 671/1375/1365 748/1464/1454 733/1463/1453
f 733/1463/1453 748/1464/1454 742/1465/1455
f 733/1463/1453 742/1465/1455 753/1461/1451
f 753/1461/1451 742/1465/1455 746/1377/1367
f 753/1461/1451 746/1377/1367 752/1457/1447
f 752/1457/1447 746/1377/1367 745/1379/1369
f 743/1374/1364 672/1373/1363 737/1387/1377
f 743/1374/1364 737/1387/1377 740/1378/1368
f 740/1378/1368 737/1387/1377 739/1380/1370
f 740/1378/1368 741/1376/1366 743/1374/1364
f 746/1377/1367 742/1465/1455 671/1375/1365
f 671/1375/1365 742/1465/1455 748/1464/1454
f 753/1461/1451 747/1460/1450 733/1463/1453
f 750/1413/1403 754/1427/1417 755/1415/1405
f 755/1415/1405 754/1427/1417 760/1466/1456
f 755/1415/1405 760/1466/1456 761/1417/1407
f 761/1417/1407 760/1466/1456 762/1420/1410
f 762/1420/1410 760/1466/1456 759/1422/1412
f 759/1422/1412 760/1466/1456 754/1427/1417
f 731/1467/1444 765/1468/1457 732/1469/1448
f 732/1469/1448 765/1468/1457 766/1470/1458
f 766/1471/1459 765/1472/1460 767/1473/1461
f 767/1473/1461 765/1472/1460 768/1474/1462
f 770/1475/1463 771/1476/1464 769/1477/1465
f 769/1477/1465 771/1476/1464 772/1478/1466
f 772/1479/1467 779/1480/1468 769/1481/1469
f 769/1481/1469 779/1480/1468 780/1482/1470
f 769/1481/1469 780/1482/1470 781/1483/1471
f 773/1484/1472 774/1485/1473 772/1479/1467
f 772/1479/1467 774/1485/1473 775/1486/1474
f 772/1479/1467 775/1486/1474 776/1487/1475
f 776/1487/1475 777/1488/1476 772/1479/1467
f 772/1479/1467 777/1488/1476 778/1489/1477
f 772/1479/1467 778/1489/1477 779/1480/1468
f 781/1483/1471 782/1490/1478 769/1481/1469
f 769/1481/1469 782/1490/1478 783/1491/1479
f 769/1481/1469 783/1491/1479 784/1492/1480
f 784/1492/1480 785/1493/1481 769/1481/1469
f 770/1494/1482 623/1495/1483 771/1496/1484
f 771/1496/1484 623/1495/1483 622/1497/1485
f 771/1496/1484 622/1497/1485 768/1498/1486
f 768/1498/1486 622/1497/1485 767/1499/1487
f 767/1499/1487 622/1497/1485 641/1500/1488
f 767/1499/1487 641/1500/1488 640/1501/1489
f 623/1495/1483 770/1494/1482 640/1501/1489
f 640/1501/1489 770/1494/1482 767/1499/1487
f 786/1502/1490 787/1503/1491 804/1504/1492
f 804/1504/1492 787/1503/1491 816/1505/1493
f 804/1504/1492 816/1505/1493 817/1506/1494
f 817/1506/1494 816/1505/1493 815/1507/1495
f 817/1506/1494 815/1507/1495 818/1508/1496
f 818/1508/1496 815/1507/1495 806/1509/1497
f 818/1508/1496 806/1509/1497 819/1510/1498
f 819/1510/1498 806/1509/1497 677/1511/1499
f 819/1510/1498 677/1511/1499 807/1512/1500
f 807/1512/1500 677/1511/1499 676/1513/1501
f 807/1512/1500 676/1513/1501 824/1514/1502
f 824/1514/1502 676/1513/1501 825/1515/1503
f 824/1514/1502 825/1515/1503 826/1516/1504
f 826/1516/1504 825/1515/1503 829/1517/1505
f 826/1516/1504 829/1517/1505 830/1518/1506
f 830/1518/1506 829/1517/1505 832/1519/1507
f 830/1518/1506 832/1519/1507 797/1520/1508
f 797/1520/1508 832/1519/1507 796/1521/1509
f 796/1521/1509 832/1519/1507 795/1522/1510
f 795/1522/1510 832/1519/1507 834/1523/1511
f 795/1522/1510 834/1523/1511 794/1524/1512
f 794/1524/1512 834/1523/1511 835/1525/1513
f 794/1524/1512 835/1525/1513 793/1526/1514
f 793/1526/1514 835/1525/1513 792/1527/1515
f 792/1527/1515 835/1525/1513 836/1528/1516
f 792/1527/1515 836/1528/1516 671/1529/1517
f 671/1529/1517 836/1528/1516 672/1530/1518
f 672/1530/1518 836/1528/1516 833/1531/1519
f 672/1530/1518 833/1531/1519 831/1532/1520
f 831/1532/1520 833/1531/1519 834/1523/1511
f 831/1532/1520 834/1523/1511 832/1519/1507
f 788/1533/1521 811/1534/1522 787/1503/1491
f 787/1503/1491 811/1534/1522 805/1535/1523
f 787/1503/1491 805/1535/1523 816/1505/1493
f 816/1505/1493 805/1535/1523 814/1536/1524
f 816/1505/1493 814/1536/1524 815/1507/1495
f 815/1507/1495 814/1536/1524 813/1537/1525
f 815/1507/1495 813/1537/1525 806/1509/1497
f 806/1509/1497 813/1537/1525 812/1538/1526
f 806/1509/1497 812/1538/1526 677/1511/1499
f 677/1511/1499 812/1538/1526 678/1539/1527
f 678/1539/1527 812/1538/1526 679/1540/1528
f 679/1540/1528 812/1538/1526 808/1541/1529
f 679/1540/1528 808/1541/1529 680/1542/1530
f 680/1542/1530 808/1541/1529 791/1543/1531
f 680/1542/1530 791/1543/1531 681/1544/1532
f 681/1544/1532 791/1543/1531 682/1545/1533
f 682/1545/1533 791/1543/1531 683/1546/1534
f 683/1546/1534 791/1543/1531 684/1547/1535
f 684/1547/1535 791/1543/1531 685/1548/1536
f 685/1548/1536 791/1543/1531 686/1549/1537
f 686/1549/1537 791/1543/1531 687/1550/1538
f 811/1534/1522 788/1533/1521 810/1551/1539
f 810/1551/1539 788/1533/1521 789/1552/1540
f 810/1551/1539 789/1552/1540 809/1553/1541
f 809/1553/1541 789/1552/1540 790/1554/1542
f 809/1553/1541 790/1554/1542 808/1541/1529
f 808/1541/1529 790/1554/1542 791/1543/1531
f 676/1513/1501 675/1555/1543 825/1515/1503
f 825/1515/1503 675/1555/1543 828/1556/1544
f 825/1515/1503 828/1556/1544 829/1517/1505
f 829/1517/1505 828/1556/1544 674/1557/1545
f 829/1517/1505 674/1557/1545 673/1558/1546
f 675/1555/1543 674/1557/1545 828/1556/1544
f 829/1517/1505 673/1558/1546 831/1532/1520
f 831/1532/1520 673/1558/1546 672/1530/1518
f 797/1520/1508 798/1559/1547 830/1518/1506
f 830/1518/1506 798/1559/1547 799/1560/1548
f 830/1518/1506 799/1560/1548 800/1561/1549
f 830/1518/1506 800/1561/1549 827/1562/1550
f 827/1562/1550 800/1561/1549 801/1563/1551
f 827/1562/1550 801/1563/1551 802/1564/1552
f 827/1562/1550 802/1564/1552 822/1565/1553
f 822/1565/1553 802/1564/1552 803/1566/1554
f 822/1565/1553 803/1566/1554 821/1567/1555
f 821/1567/1555 803/1566/1554 804/1504/1492
f 821/1567/1555 804/1504/1492 817/1506/1494
f 812/1538/1526 813/1537/1525 808/1541/1529
f 808/1541/1529 813/1537/1525 809/1553/1541
f 805/1535/1523 811/1534/1522 810/1551/1539
f 813/1537/1525 814/1536/1524 809/1553/1541
f 809/1553/1541 814/1536/1524 810/1551/1539
f 814/1536/1524 805/1535/1523 810/1551/1539
f 817/1506/1494 818/1508/1496 821/1567/1555
f 821/1567/1555 818/1508/1496 820/1568/1556
f 821/1567/1555 820/1568/1556 822/1565/1553
f 822/1565/1553 820/1568/1556 823/1569/1557
f 822/1565/1553 823/1569/1557 827/1562/1550
f 827/1562/1550 823/1569/1557 826/1516/1504
f 827/1562/1550 826/1516/1504 830/1518/1506
f 818/1508/1496 819/1510/1498 820/1568/1556
f 820/1568/1556 819/1510/1498 807/1512/1500
f 820/1568/1556 807/1512/1500 823/1569/1557
f 823/1569/1557 807/1512/1500 824/1514/1502
f 823/1569/1557 824/1514/1502 826/1516/1504
f 831/1532/1520 832/1519/1507 829/1517/1505
f 835/1525/1513 834/1523/1511 833/1531/1519
f 836/1528/1516 835/1525/1513 833/1531/1519
f 843/1570/1558 715/1571/1559 846/1572/1560
f 846/1572/1560 715/1571/1559 714/1573/1561
f 846/1572/1560 714/1573/1561 906/1574/1562
f 906/1574/1562 714/1573/1561 887/1575/1563
f 906/1574/1562 887/1575/1563 900/1576/1564
f 900/1576/1564 887/1575/1563 893/1577/1565
f 900/1576/1564 893/1577/1565 892/1578/1566
f 892/1578/1566 893/1577/1565 885/1579/1567
f 892/1578/1566 885/1579/1567 884/1580/1568
f 884/1580/1568 885/1579/1567 859/1581/1569
f 884/1580/1568 859/1581/1569 858/1582/1570
f 858/1582/1570 859/1581/1569 866/1583/1571
f 858/1582/1570 866/1583/1571 867/1584/1572
f 867/1584/1572 866/1583/1571 869/1585/1573
f 867/1584/1572 869/1585/1573 868/1586/1574
f 868/1586/1574 869/1585/1573 881/1587/1575
f 868/1586/1574 881/1587/1575 690/1588/1576
f 690/1588/1576 881/1587/1575 691/1589/1577
f 691/1589/1577 881/1587/1575 880/1590/1578
f 691/1589/1577 880/1590/1578 692/1591/1579
f 692/1591/1579 880/1590/1578 693/1592/1580
f 693/1592/1580 880/1590/1578 879/1593/1581
f 693/1592/1580 879/1593/1581 694/1594/1582
f 694/1594/1582 879/1593/1581 695/1595/1583
f 695/1595/1583 879/1593/1581 878/1596/1584
f 695/1595/1583 878/1596/1584 696/1597/1585
f 696/1597/1585 878/1596/1584 697/1598/1586
f 697/1598/1586 878/1596/1584 698/1599/1587
f 698/1599/1587 878/1596/1584 699/1600/1588
f 699/1600/1588 878/1596/1584 700/1601/1589
f 700/1601/1589 878/1596/1584 701/1602/1590
f 701/1602/1590 878/1596/1584 702/1603/1591
f 702/1603/1591 878/1596/1584 703/1604/1592
f 703/1604/1592 878/1596/1584 704/1605/1593
f 704/1605/1593 878/1596/1584 705/1606/1594
f 705/1606/1594 878/1596/1584 706/1607/1595
f 706/1607/1595 878/1596/1584 707/1608/1596
f 707/1608/1596 878/1596/1584 877/1609/1597
f 707/1608/1596 877/1609/1597 708/1610/1598
f 708/1610/1598 877/1609/1597 709/1611/1599
f 709/1611/1599 877/1609/1597 876/1612/1600
f 709/1611/1599 876/1612/1600 710/1613/1601
f 710/1613/1601 876/1612/1600 711/1614/1602
f 711/1614/1602 876/1612/1600 875/1615/1603
f 711/1614/1602 875/1615/1603 712/1616/1604
f 712/1616/1604 875/1615/1603 874/1617/1605
f 712/1616/1604 874/1617/1605 713/1618/1606
f 713/1618/1606 874/1617/1605 849/1619/1607
f 713/1618/1606 849/1619/1607 714/1573/1561
f 714/1573/1561 849/1619/1607 862/1620/1608
f 714/1573/1561 862/1620/1608 847/1621/1609
f 847/1621/1609 862/1620/1608 861/1622/1610
f 847/1621/1609 861/1622/1610 886/1623/1611
f 886/1623/1611 861/1622/1610 860/1624/1612
f 886/1623/1611 860/1624/1612 885/1579/1567
f 885/1579/1567 860/1624/1612 859/1581/1569
f 690/1588/1576 689/1625/1613 868/1586/1574
f 868/1586/1574 689/1625/1613 848/1626/1614
f 868/1586/1574 848/1626/1614 867/1584/1572
f 867/1584/1572 848/1626/1614 857/1627/1615
f 867/1584/1572 857/1627/1615 858/1582/1570
f 858/1582/1570 857/1627/1615 883/1628/1616
f 858/1582/1570 883/1628/1616 884/1580/1568
f 884/1580/1568 883/1628/1616 891/1629/1617
f 884/1580/1568 891/1629/1617 892/1578/1566
f 892/1578/1566 891/1629/1617 899/1630/1618
f 892/1578/1566 899/1630/1618 900/1576/1564
f 900/1576/1564 899/1630/1618 905/1631/1619
f 900/1576/1564 905/1631/1619 906/1574/1562
f 906/1574/1562 905/1631/1619 846/1572/1560
f 689/1625/1613 688/1632/1620 848/1626/1614
f 848/1626/1614 688/1632/1620 856/1633/1621
f 848/1626/1614 856/1633/1621 857/1627/1615
f 857/1627/1615 856/1633/1621 882/1634/1622
f 857/1627/1615 882/1634/1622 883/1628/1616
f 883/1628/1616 882/1634/1622 890/1635/1623
f 883/1628/1616 890/1635/1623 891/1629/1617
f 891/1629/1617 890/1635/1623 898/1636/1624
f 891/1629/1617 898/1636/1624 899/1630/1618
f 899/1630/1618 898/1636/1624 904/1637/1625
f 899/1630/1618 904/1637/1625 905/1631/1619
f 905/1631/1619 904/1637/1625 850/1638/1626
f 905/1631/1619 850/1638/1626 846/1572/1560
f 846/1572/1560 850/1638/1626 843/1570/1558
f 687/1639/1627 888/1640/1628 688/1632/1620
f 688/1632/1620 888/1640/1628 845/1641/1629
f 688/1632/1620 845/1641/1629 856/1633/1621
f 856/1633/1621 845/1641/1629 882/1634/1622
f 837/1642/1630 855/1643/1631 687/1639/1627
f 687/1639/1627 855/1643/1631 844/1644/1632
f 687/1639/1627 844/1644/1632 895/1645/1633
f 895/1645/1633 844/1644/1632 901/1646/1634
f 895/1645/1633 901/1646/1634 896/1647/1635
f 896/1647/1635 901/1646/1634 902/1648/1636
f 896/1647/1635 902/1648/1636 897/1649/1637
f 897/1649/1637 902/1648/1636 903/1650/1638
f 897/1649/1637 903/1650/1638 898/1636/1624
f 898/1636/1624 903/1650/1638 904/1637/1625
f 837/1642/1630 838/1651/1639 855/1643/1631
f 855/1643/1631 838/1651/1639 854/1652/1640
f 855/1643/1631 854/1652/1640 844/1644/1632
f 844/1644/1632 854/1652/1640 901/1646/1634
f 838/1651/1639 839/1653/1641 854/1652/1640
f 854/1652/1640 839/1653/1641 853/1654/1642
f 854/1652/1640 853/1654/1642 901/1646/1634
f 901/1646/1634 853/1654/1642 902/1648/1636
f 839/1653/1641 840/1655/1643 853/1654/1642
f 853/1654/1642 840/1655/1643 852/1656/1644
f 853/1654/1642 852/1656/1644 902/1648/1636
f 902/1648/1636 852/1656/1644 903/1650/1638
f 840/1655/1643 841/1657/1645 852/1656/1644
f 852/1656/1644 841/1657/1645 851/1658/1646
f 852/1656/1644 851/1658/1646 903/1650/1638
f 903/1650/1638 851/1658/1646 904/1637/1625
f 841/1657/1645 842/1659/1647 851/1658/1646
f 851/1658/1646 842/1659/1647 850/1638/1626
f 851/1658/1646 850/1638/1626 904/1637/1625
f 842/1659/1647 843/1570/1558 850/1638/1626
f 888/1640/1628 687/1639/1627 895/1645/1633
f 859/1581/1569 860/1624/1612 865/1660/1648
f 865/1660/1648 860/1624/1612 864/1661/1649
f 865/1660/1648 864/1661/1649 871/1662/1650
f 871/1662/1650 864/1661/1649 872/1663/1651
f 871/1662/1650 872/1663/1651 878/1596/1584
f 878/1596/1584 872/1663/1651 877/1609/1597
f 860/1624/1612 861/1622/1610 864/1661/1649
f 864/1661/1649 861/1622/1610 863/1664/1652
f 864/1661/1649 863/1664/1652 872/1663/1651
f 872/1663/1651 863/1664/1652 873/1665/1653
f 872/1663/1651 873/1665/1653 877/1609/1597
f 877/1609/1597 873/1665/1653 876/1612/1600
f 861/1622/1610 862/1620/1608 863/1664/1652
f 863/1664/1652 862/1620/1608 849/1619/1607
f 863/1664/1652 849/1619/1607 873/1665/1653
f 873/1665/1653 849/1619/1607 874/1617/1605
f 873/1665/1653 874/1617/1605 876/1612/1600
f 876/1612/1600 874/1617/1605 875/1615/1603
f 714/1573/1561 847/1621/1609 894/1666/1654
f 894/1666/1654 847/1621/1609 886/1623/1611
f 894/1666/1654 886/1623/1611 893/1577/1565
f 893/1577/1565 886/1623/1611 885/1579/1567
f 859/1581/1569 865/1660/1648 866/1583/1571
f 866/1583/1571 865/1660/1648 870/1667/1655
f 866/1583/1571 870/1667/1655 869/1585/1573
f 869/1585/1573 870/1667/1655 880/1590/1578
f 869/1585/1573 880/1590/1578 881/1587/1575
f 870/1667/1655 865/1660/1648 871/1662/1650
f 879/1593/1581 880/1590/1578 870/1667/1655
f 878/1596/1584 879/1593/1581 871/1662/1650
f 871/1662/1650 879/1593/1581 870/1667/1655
f 882/1634/1622 845/1641/1629 889/1668/1656
f 889/1668/1656 845/1641/1629 888/1640/1628
f 889/1668/1656 888/1640/1628 896/1647/1635
f 896/1647/1635 888/1640/1628 895/1645/1633
f 893/1577/1565 887/1575/1563 894/1666/1654
f 894/1666/1654 887/1575/1563 714/1573/1561
f 882/1634/1622 889/1668/1656 890/1635/1623
f 890/1635/1623 889/1668/1656 897/1649/1637
f 890/1635/1623 897/1649/1637 898/1636/1624
f 897/1649/1637 889/1668/1656 896/1647/1635
f 908/1669/1657 927/1670/1658 907/1671/1659
f 907/1671/1659 927/1670/1658 928/1672/1660
f 907/1671/1659 928/1672/1660 925/1673/1661
f 925/1673/1661 928/1672/1660 725/1674/1662
f 925/1673/1661 725/1674/1662 924/1675/1663
f 924/1675/1663 725/1674/1662 724/1676/1664
f 924/1675/1663 724/1676/1664 923/1677/1665
f 923/1677/1665 724/1676/1664 723/1678/1666
f 923/1677/1665 723/1678/1666 722/1679/1667
f 909/1680/1668 910/1681/1669 908/1669/1657
f 908/1669/1657 910/1681/1669 911/1682/1670
f 908/1669/1657 911/1682/1670 912/1683/1671
f 912/1683/1671 913/1684/1672 908/1669/1657
f 908/1669/1657 913/1684/1672 914/1685/1673
f 908/1669/1657 914/1685/1673 926/1686/1674
f 926/1686/1674 914/1685/1673 915/1687/1675
f 926/1686/1674 915/1687/1675 916/1688/1676
f 926/1686/1674 916/1688/1676 929/1689/1677
f 929/1689/1677 916/1688/1676 917/1690/1678
f 929/1689/1677 917/1690/1678 918/1691/1679
f 929/1689/1677 918/1691/1679 932/1692/1680
f 932/1692/1680 918/1691/1679 919/1693/1681
f 932/1692/1680 919/1693/1681 920/1694/1682
f 920/1694/1682 921/1695/1683 932/1692/1680
f 932/1692/1680 921/1695/1683 922/1696/1684
f 932/1692/1680 922/1696/1684 933/1697/1685
f 933/1697/1685 922/1696/1684 729/1698/1686
f 933/1697/1685 729/1698/1686 728/1699/1687
f 922/1696/1684 730/1700/1688 729/1698/1686
f 727/1701/1689 931/1702/1690 728/1699/1687
f 728/1699/1687 931/1702/1690 930/1703/1691
f 728/1699/1687 930/1703/1691 933/1697/1685
f 933/1697/1685 930/1703/1691 929/1689/1677
f 933/1697/1685 929/1689/1677 932/1692/1680
f 931/1702/1690 727/1701/1689 928/1672/1660
f 928/1672/1660 727/1701/1689 726/1704/1692
f 928/1672/1660 726/1704/1692 725/1674/1662
f 722/1679/1667 721/1705/1693 923/1677/1665
f 923/1677/1665 721/1705/1693 720/1706/1694
f 923/1677/1665 720/1706/1694 719/1707/1695
f 719/1707/1695 718/1708/1696 923/1677/1665
f 923/1677/1665 718/1708/1696 717/1709/1697
f 923/1677/1665 717/1709/1697 716/1710/1698
f 716/1710/1698 715/1711/1699 923/1677/1665
f 908/1669/1657 926/1686/1674 927/1670/1658
f 927/1670/1658 926/1686/1674 930/1703/1691
f 927/1670/1658 930/1703/1691 931/1702/1690
f 931/1702/1690 928/1672/1660 927/1670/1658
f 929/1689/1677 930/1703/1691 926/1686/1674
f 909/1712/1668 934/1713/1700 910/1714/1701
f 910/1714/1701 934/1713/1700 935/1715/1702
f 910/1714/1701 935/1715/1702 911/1716/1703
f 911/1716/1703 935/1715/1702 965/1717/1704
f 911/1716/1703 965/1717/1704 912/1718/1705
f 912/1718/1705 965/1717/1704 913/1719/1706
f 913/1719/1706 965/1717/1704 982/1720/1707
f 913/1719/1706 982/1720/1707 914/1721/1708
f 914/1721/1708 982/1720/1707 915/1722/1709
f 915/1722/1709 982/1720/1707 999/1723/1710
f 915/1722/1709 999/1723/1710 916/1724/1711
f 916/1724/1711 999/1723/1710 1016/1725/1712
f 916/1724/1711 1016/1725/1712 917/1726/1713
f 917/1726/1713 1016/1725/1712 1033/1727/1714
f 917/1726/1713 1033/1727/1714 918/1728/1715
f 918/1728/1715 1033/1727/1714 1050/1729/1716
f 918/1728/1715 1050/1729/1716 919/1730/1717
f 919/1730/1717 1050/1729/1716 1067/1731/1718
f 919/1730/1717 1067/1731/1718 920/1732/1719
f 920/1732/1719 1067/1731/1718 1084/1733/1720
f 920/1732/1719 1084/1733/1720 921/1734/1721
f 921/1734/1721 1084/1733/1720 1083/1735/1722
f 921/1734/1721 1083/1735/1722 1082/1736/1723
f 1082/1736/1723 1083/1735/1722 1065/1737/1724
f 1082/1736/1723 1065/1737/1724 1064/1738/1725
f 1064/1738/1725 1065/1737/1724 1047/1739/1726
f 1064/1738/1725 1047/1739/1726 1046/1740/1727
f 1046/1740/1727 1047/1739/1726 1029/1741/1728
f 1046/1740/1727 1029/1741/1728 1028/1742/1729
f 1028/1742/1729 1029/1741/1728 1011/1743/1730
f 1028/1742/1729 1011/1743/1730 1010/1744/1731
f 1010/1744/1731 1011/1743/1730 993/1745/1732
f 1010/1744/1731 993/1745/1732 992/1746/1733
f 992/1746/1733 993/1745/1732 975/1747/1734
f 992/1746/1733 975/1747/1734 974/1748/1735
f 974/1748/1735 975/1747/1734 957/1749/1736
f 974/1748/1735 957/1749/1736 956/1750/1737
f 956/1750/1737 957/1749/1736 942/1751/1738
f 956/1750/1737 942/1751/1738 943/1752/1739
f 935/1715/1702 936/1753/1740 965/1717/1704
f 965/1717/1704 936/1753/1740 964/1754/1741
f 965/1717/1704 964/1754/1741 982/1720/1707
f 982/1720/1707 964/1754/1741 981/1755/1742
f 982/1720/1707 981/1755/1742 999/1723/1710
f 999/1723/1710 981/1755/1742 998/1756/1743
f 999/1723/1710 998/1756/1743 1016/1725/1712
f 1016/1725/1712 998/1756/1743 1015/1757/1744
f 1016/1725/1712 1015/1757/1744 1033/1727/1714
f 1033/1727/1714 1015/1757/1744 1032/1758/1745
f 1033/1727/1714 1032/1758/1745 1050/1729/1716
f 1050/1729/1716 1032/1758/1745 1049/1759/1746
f 1050/1729/1716 1049/1759/1746 1067/1731/1718
f 1067/1731/1718 1049/1759/1746 1066/1760/1747
f 1067/1731/1718 1066/1760/1747 1084/1733/1720
f 1084/1733/1720 1066/1760/1747 1083/1735/1722
f 936/1753/1740 937/1761/1748 964/1754/1741
f 964/1754/1741 937/1761/1748 963/1762/1749
f 964/1754/1741 963/1762/1749 981/1755/1742
f 981/1755/1742 963/1762/1749 980/1763/1750
f 981/1755/1742 980/1763/1750 998/1756/1743
f 998/1756/1743 980/1763/1750 997/1764/1751
f 998/1756/1743 997/1764/1751 1015/1757/1744
f 1015/1757/1744 997/1764/1751 1014/1765/1752
f 1015/1757/1744 1014/1765/1752 1032/1758/1745
f 1032/1758/1745 1014/1765/1752 1031/1766/1753
f 1032/1758/1745 1031/1766/1753 1049/1759/1746
f 1049/1759/1746 1031/1766/1753 1048/1767/1754
f 1049/1759/1746 1048/1767/1754 1066/1760/1747
f 1066/1760/1747 1048/1767/1754 1065/1737/1724
f 1066/1760/1747 1065/1737/1724 1083/1735/1722
f 963/1762/1749 937/1761/1748 962/1768/1755
f 962/1768/1755 937/1761/1748 938/1769/1756
f 962/1768/1755 938/1769/1756 961/1770/1757
f 961/1770/1757 938/1769/1756 939/1771/1758
f 961/1770/1757 939/1771/1758 960/1772/1759
f 960/1772/1759 939/1771/1758 940/1773/1760
f 960/1772/1759 940/1773/1760 959/1774/1761
f 959/1774/1761 940/1773/1760 958/1775/1762
f 959/1774/1761 958/1775/1762 976/1776/1763
f 976/1776/1763 958/1775/1762 975/1747/1734
f 976/1776/1763 975/1747/1734 993/1745/1732
f 940/1773/1760 941/1777/1764 958/1775/1762
f 958/1775/1762 941/1777/1764 957/1749/1736
f 958/1775/1762 957/1749/1736 975/1747/1734
f 941/1777/1764 942/1751/1738 957/1749/1736
f 956/1750/1737 943/1752/1739 955/1778/1765
f 955/1778/1765 943/1752/1739 944/1779/1766
f 955/1778/1765 944/1779/1766 954/1780/1767
f 954/1780/1767 944/1779/1766 953/1781/1768
f 954/1780/1767 953/1781/1768 971/1782/1769
f 971/1782/1769 953/1781/1768 970/1783/1770
f 971/1782/1769 970/1783/1770 988/1784/1771
f 988/1784/1771 970/1783/1770 987/1785/1772
f 988/1784/1771 987/1785/1772 1005/1786/1773
f 1005/1786/1773 987/1785/1772 1004/1787/1774
f 1005/1786/1773 1004/1787/1774 1022/1788/1775
f 1022/1788/1775 1004/1787/1774 1021/1789/1776
f 1022/1788/1775 1021/1789/1776 1039/1790/1777
f 1039/1790/1777 1021/1789/1776 1038/1791/1778
f 1039/1790/1777 1038/1791/1778 1056/1792/1779
f 1056/1792/1779 1038/1791/1778 1055/1793/1780
f 1056/1792/1779 1055/1793/1780 1073/1794/1781
f 1073/1794/1781 1055/1793/1780 1072/1795/1782
f 1073/1794/1781 1072/1795/1782 793/1796/1783
f 793/1796/1783 1072/1795/1782 1071/1797/1784
f 793/1796/1783 1071/1797/1784 1070/1798/1785
f 1070/1798/1785 1071/1797/1784 1053/1799/1786
f 1070/1798/1785 1053/1799/1786 1052/1800/1787
f 1052/1800/1787 1053/1799/1786 1035/1801/1788
f 1052/1800/1787 1035/1801/1788 1034/1802/1789
f 1034/1802/1789 1035/1801/1788 1017/1803/1790
f 1034/1802/1789 1017/1803/1790 797/1804/1791
f 797/1804/1791 1017/1803/1790 798/1805/1792
f 798/1805/1792 1017/1803/1790 1000/1806/1793
f 798/1805/1792 1000/1806/1793 799/1807/1794
f 799/1807/1794 1000/1806/1793 983/1808/1795
f 799/1807/1794 983/1808/1795 800/1809/1796
f 800/1809/1796 983/1808/1795 966/1810/1797
f 800/1809/1796 966/1810/1797 801/1811/1798
f 801/1811/1798 966/1810/1797 802/1812/1799
f 802/1812/1799 966/1810/1797 949/1813/1800
f 802/1812/1799 949/1813/1800 803/1814/1801
f 803/1814/1801 949/1813/1800 804/1815/1802
f 804/1815/1802 949/1813/1800 948/1816/1803
f 804/1815/1802 948/1816/1803 786/1817/1490
f 944/1779/1766 945/1818/1804 953/1781/1768
f 953/1781/1768 945/1818/1804 952/1819/1805
f 953/1781/1768 952/1819/1805 970/1783/1770
f 970/1783/1770 952/1819/1805 969/1820/1806
f 970/1783/1770 969/1820/1806 987/1785/1772
f 987/1785/1772 969/1820/1806 986/1821/1807
f 987/1785/1772 986/1821/1807 1004/1787/1774
f 1004/1787/1774 986/1821/1807 1003/1822/1808
f 1004/1787/1774 1003/1822/1808 1021/1789/1776
f 1021/1789/1776 1003/1822/1808 1020/1823/1809
f 1021/1789/1776 1020/1823/1809 1038/1791/1778
f 1038/1791/1778 1020/1823/1809 1037/1824/1810
f 1038/1791/1778 1037/1824/1810 1055/1793/1780
f 1055/1793/1780 1037/1824/1810 1054/1825/1811
f 1055/1793/1780 1054/1825/1811 1072/1795/1782
f 1072/1795/1782 1054/1825/1811 1071/1797/1784
f 945/1818/1804 946/1826/1812 952/1819/1805
f 952/1819/1805 946/1826/1812 951/1827/1813
f 952/1819/1805 951/1827/1813 969/1820/1806
f 969/1820/1806 951/1827/1813 968/1828/1814
f 969/1820/1806 968/1828/1814 986/1821/1807
f 986/1821/1807 968/1828/1814 985/1829/1815
f 986/1821/1807 985/1829/1815 1003/1822/1808
f 1003/1822/1808 985/1829/1815 1002/1830/1816
f 1003/1822/1808 1002/1830/1816 1020/1823/1809
f 1020/1823/1809 1002/1830/1816 1019/1831/1817
f 1020/1823/1809 1019/1831/1817 1037/1824/1810
f 1037/1824/1810 1019/1831/1817 1036/1832/1818
f 1037/1824/1810 1036/1832/1818 1054/1825/1811
f 1054/1825/1811 1036/1832/1818 1053/1799/1786
f 1054/1825/1811 1053/1799/1786 1071/1797/1784
f 946/1826/1812 947/1833/1819 951/1827/1813
f 951/1827/1813 947/1833/1819 950/1834/1820
f 951/1827/1813 950/1834/1820 968/1828/1814
f 968/1828/1814 950/1834/1820 967/1835/1821
f 968/1828/1814 967/1835/1821 985/1829/1815
f 985/1829/1815 967/1835/1821 984/1836/1822
f 985/1829/1815 984/1836/1822 1002/1830/1816
f 1002/1830/1816 984/1836/1822 1001/1837/1823
f 1002/1830/1816 1001/1837/1823 1019/1831/1817
f 1019/1831/1817 1001/1837/1823 1018/1838/1824
f 1019/1831/1817 1018/1838/1824 1036/1832/1818
f 1036/1832/1818 1018/1838/1824 1035/1801/1788
f 1036/1832/1818 1035/1801/1788 1053/1799/1786
f 947/1833/1819 948/1816/1803 950/1834/1820
f 950/1834/1820 948/1816/1803 949/1813/1800
f 950/1834/1820 949/1813/1800 967/1835/1821
f 967/1835/1821 949/1813/1800 966/1810/1797
f 967/1835/1821 966/1810/1797 984/1836/1822
f 984/1836/1822 966/1810/1797 983/1808/1795
f 984/1836/1822 983/1808/1795 1001/1837/1823
f 1001/1837/1823 983/1808/1795 1000/1806/1793
f 1001/1837/1823 1000/1806/1793 1018/1838/1824
f 1018/1838/1824 1000/1806/1793 1017/1803/1790
f 1018/1838/1824 1017/1803/1790 1035/1801/1788
f 797/1804/1791 796/1839/1825 1034/1802/1789
f 1034/1802/1789 796/1839/1825 1051/1840/1826
f 1034/1802/1789 1051/1840/1826 1052/1800/1787
f 1052/1800/1787 1051/1840/1826 1069/1841/1827
f 1052/1800/1787 1069/1841/1827 1070/1798/1785
f 1070/1798/1785 1069/1841/1827 793/1796/1783
f 796/1839/1825 795/1842/1828 1051/1840/1826
f 1051/1840/1826 795/1842/1828 1068/1843/1829
f 1051/1840/1826 1068/1843/1829 1069/1841/1827
f 1069/1841/1827 1068/1843/1829 793/1796/1783
f 795/1842/1828 794/1844/1830 1068/1843/1829
f 1068/1843/1829 794/1844/1830 793/1796/1783
f 1073/1794/1781 793/1796/1783 1074/1845/1831
f 1074/1845/1831 793/1796/1783 921/1734/1721
f 1074/1845/1831 921/1734/1721 1075/1846/1832
f 1075/1846/1832 921/1734/1721 1076/1847/1833
f 1075/1846/1832 1076/1847/1833 1058/1848/1834
f 1058/1848/1834 1076/1847/1833 1059/1849/1835
f 1058/1848/1834 1059/1849/1835 1041/1850/1836
f 1041/1850/1836 1059/1849/1835 1042/1851/1837
f 1041/1850/1836 1042/1851/1837 1024/1852/1838
f 1024/1852/1838 1042/1851/1837 1025/1853/1839
f 1024/1852/1838 1025/1853/1839 1007/1854/1840
f 1007/1854/1840 1025/1853/1839 1008/1855/1841
f 1007/1854/1840 1008/1855/1841 990/1856/1842
f 990/1856/1842 1008/1855/1841 991/1857/1843
f 990/1856/1842 991/1857/1843 973/1858/1844
f 973/1858/1844 991/1857/1843 974/1748/1735
f 973/1858/1844 974/1748/1735 956/1750/1737
f 973/1858/1844 956/1750/1737 955/1778/1765
f 955/1778/1765 954/1780/1767 972/1859/1845
f 972/1859/1845 954/1780/1767 971/1782/1769
f 972/1859/1845 971/1782/1769 989/1860/1846
f 989/1860/1846 971/1782/1769 988/1784/1771
f 989/1860/1846 988/1784/1771 1006/1861/1847
f 1006/1861/1847 988/1784/1771 1005/1786/1773
f 1006/1861/1847 1005/1786/1773 1023/1862/1848
f 1023/1862/1848 1005/1786/1773 1022/1788/1775
f 1023/1862/1848 1022/1788/1775 1040/1863/1849
f 1040/1863/1849 1022/1788/1775 1039/1790/1777
f 1040/1863/1849 1039/1790/1777 1057/1864/1850
f 1057/1864/1850 1039/1790/1777 1056/1792/1779
f 1057/1864/1850 1056/1792/1779 1074/1845/1831
f 1074/1845/1831 1056/1792/1779 1073/1794/1781
f 960/1772/1759 959/1774/1761 977/1865/1851
f 977/1865/1851 959/1774/1761 976/1776/1763
f 977/1865/1851 976/1776/1763 994/1866/1852
f 994/1866/1852 976/1776/1763 993/1745/1732
f 994/1866/1852 993/1745/1732 1011/1743/1730
f 961/1770/1757 960/1772/1759 978/1867/1853
f 978/1867/1853 960/1772/1759 977/1865/1851
f 978/1867/1853 977/1865/1851 995/1868/1854
f 995/1868/1854 977/1865/1851 994/1866/1852
f 995/1868/1854 994/1866/1852 1012/1869/1855
f 1012/1869/1855 994/1866/1852 1011/1743/1730
f 1012/1869/1855 1011/1743/1730 1029/1741/1728
f 980/1763/1750 963/1762/1749 962/1768/1755
f 962/1768/1755 961/1770/1757 979/1870/1856
f 979/1870/1856 961/1770/1757 978/1867/1853
f 979/1870/1856 978/1867/1853 996/1871/1857
f 996/1871/1857 978/1867/1853 995/1868/1854
f 996/1871/1857 995/1868/1854 1013/1872/1858
f 1013/1872/1858 995/1868/1854 1012/1869/1855
f 1013/1872/1858 1012/1869/1855 1030/1873/1859
f 1030/1873/1859 1012/1869/1855 1029/1741/1728
f 1030/1873/1859 1029/1741/1728 1047/1739/1726
f 990/1856/1842 973/1858/1844 972/1859/1845
f 972/1859/1845 973/1858/1844 955/1778/1765
f 990/1856/1842 972/1859/1845 989/1860/1846
f 992/1746/1733 974/1748/1735 991/1857/1843
f 997/1764/1751 980/1763/1750 979/1870/1856
f 979/1870/1856 980/1763/1750 962/1768/1755
f 997/1764/1751 979/1870/1856 996/1871/1857
f 1007/1854/1840 990/1856/1842 989/1860/1846
f 1007/1854/1840 989/1860/1846 1006/1861/1847
f 992/1746/1733 991/1857/1843 1009/1874/1860
f 1009/1874/1860 991/1857/1843 1008/1855/1841
f 1009/1874/1860 1008/1855/1841 1026/1875/1861
f 1026/1875/1861 1008/1855/1841 1025/1853/1839
f 1026/1875/1861 1025/1853/1839 1043/1876/1862
f 1043/1876/1862 1025/1853/1839 1042/1851/1837
f 1043/1876/1862 1042/1851/1837 1060/1877/1863
f 1060/1877/1863 1042/1851/1837 1059/1849/1835
f 1060/1877/1863 1059/1849/1835 1077/1878/1864
f 1077/1878/1864 1059/1849/1835 1076/1847/1833
f 1077/1878/1864 1076/1847/1833 921/1734/1721
f 1014/1765/1752 997/1764/1751 996/1871/1857
f 1014/1765/1752 996/1871/1857 1013/1872/1858
f 1024/1852/1838 1007/1854/1840 1006/1861/1847
f 1024/1852/1838 1006/1861/1847 1023/1862/1848
f 992/1746/1733 1009/1874/1860 1010/1744/1731
f 1010/1744/1731 1009/1874/1860 1027/1879/1865
f 1010/1744/1731 1027/1879/1865 1028/1742/1729
f 1028/1742/1729 1027/1879/1865 1045/1880/1866
f 1028/1742/1729 1045/1880/1866 1046/1740/1727
f 1046/1740/1727 1045/1880/1866 1063/1881/1867
f 1046/1740/1727 1063/1881/1867 1064/1738/1725
f 1064/1738/1725 1063/1881/1867 1081/1882/1868
f 1064/1738/1725 1081/1882/1868 1082/1736/1723
f 1082/1736/1723 1081/1882/1868 921/1734/1721
f 1027/1879/1865 1009/1874/1860 1026/1875/1861
f 1031/1766/1753 1014/1765/1752 1013/1872/1858
f 1031/1766/1753 1013/1872/1858 1030/1873/1859
f 1041/1850/1836 1024/1852/1838 1023/1862/1848
f 1041/1850/1836 1023/1862/1848 1040/1863/1849
f 1027/1879/1865 1026/1875/1861 1044/1883/1869
f 1044/1883/1869 1026/1875/1861 1043/1876/1862
f 1044/1883/1869 1043/1876/1862 1061/1884/1870
f 1061/1884/1870 1043/1876/1862 1060/1877/1863
f 1061/1884/1870 1060/1877/1863 1078/1885/1871
f 1078/1885/1871 1060/1877/1863 1077/1878/1864
f 1078/1885/1871 1077/1878/1864 921/1734/1721
f 1048/1767/1754 1031/1766/1753 1030/1873/1859
f 1048/1767/1754 1030/1873/1859 1047/1739/1726
f 1058/1848/1834 1041/1850/1836 1040/1863/1849
f 1058/1848/1834 1040/1863/1849 1057/1864/1850
f 1027/1879/1865 1044/1883/1869 1045/1880/1866
f 1045/1880/1866 1044/1883/1869 1062/1886/1872
f 1045/1880/1866 1062/1886/1872 1063/1881/1867
f 1063/1881/1867 1062/1886/1872 1080/1887/1873
f 1063/1881/1867 1080/1887/1873 1081/1882/1868
f 1081/1882/1868 1080/1887/1873 921/1734/1721
f 1062/1886/1872 1044/1883/1869 1061/1884/1870
f 1065/1737/1724 1048/1767/1754 1047/1739/1726
f 1075/1846/1832 1058/1848/1834 1057/1864/1850
f 1075/1846/1832 1057/1864/1850 1074/1845/1831
f 1062/1886/1872 1061/1884/1870 1079/1888/1874
f 1079/1888/1874 1061/1884/1870 1078/1885/1871
f 1079/1888/1874 1078/1885/1871 921/1734/1721
f 921/1734/1721 1080/1887/1873 1079/1888/1874
f 1079/1888/1874 1080/1887/1873 1062/1886/1872
f 646/1889/1875 645/1890/1876 1090/1891/1877
f 1090/1891/1877 645/1890/1876 668/1892/1878
f 1090/1891/1877 668/1892/1878 1089/1893/1879
f 1089/1893/1879 668/1892/1878 667/1894/1880
f 1089/1893/1879 667/1894/1880 1088/1895/1881
f 1088/1895/1881 667/1894/1880 666/1896/1882
f 1088/1895/1881 666/1896/1882 1087/1897/1883
f 1087/1897/1883 666/1896/1882 665/1898/1884
f 1087/1897/1883 665/1898/1884 1086/1899/1885
f 1086/1899/1885 665/1898/1884 664/1900/1886
f 1086/1899/1885 664/1900/1886 1085/1901/1887
f 1085/1901/1887 664/1900/1886 663/1902/1888
f 1085/1901/1887 663/1902/1888 773/1903/1889
f 773/1903/1889 663/1902/1888 662/1904/1890
f 773/1903/1889 662/1904/1890 774/1905/1891
f 774/1905/1891 662/1904/1890 661/1906/1892
f 774/1905/1891 661/1906/1892 775/1907/1893
f 775/1907/1893 661/1906/1892 660/1908/1894
f 775/1907/1893 660/1908/1894 776/1909/1895
f 776/1909/1895 660/1908/1894 659/1910/1896
f 776/1909/1895 659/1910/1896 777/1911/1897
f 777/1911/1897 659/1910/1896 658/1912/1898
f 777/1911/1897 658/1912/1898 778/1913/1899
f 778/1913/1899 658/1912/1898 657/1914/1900
f 778/1913/1899 657/1914/1900 779/1915/1901
f 779/1915/1901 657/1914/1900 656/1916/1902
f 779/1915/1901 656/1916/1902 780/1917/1903
f 780/1917/1903 656/1916/1902 655/1918/1904
f 780/1917/1903 655/1918/1904 781/1919/1905
f 781/1919/1905 655/1918/1904 654/1920/1906
f 781/1919/1905 654/1920/1906 782/1921/1907
f 782/1921/1907 654/1920/1906 653/1922/1908
f 782/1921/1907 653/1922/1908 783/1923/1909
f 783/1923/1909 653/1922/1908 652/1924/1910
f 783/1923/1909 652/1924/1910 784/1925/1911
f 784/1925/1911 652/1924/1910 651/1926/1912
f 784/1925/1911 651/1926/1912 785/1927/1913
f 785/1928/1913 651/1929/1912 1095/1930/1914
f 1095/1930/1914 651/1929/1912 650/1931/1915
f 1095/1930/1914 650/1931/1915 1094/1932/1916
f 1094/1932/1916 650/1931/1915 649/1933/1917
f 1094/1932/1916 649/1933/1917 1093/1934/1918
f 1093/1934/1918 649/1933/1917 648/1935/1919
f 1093/1934/1918 648/1935/1919 1092/1936/1920
f 1092/1936/1920 648/1935/1919 647/1937/1921
f 1092/1936/1920 647/1937/1921 1091/1938/1922
f 1091/1938/1922 647/1937/1921 646/1889/1875
f 1091/1938/1922 646/1889/1875 1090/1891/1877
f 1090/1939/1923 1089/1940/1924 1096/1941/1925
f 1096/1941/1925 1089/1940/1924 1088/1942/1926
f 1096/1941/1925 1088/1942/1926 1087/1943/1927
f 1087/1943/1927 1086/1944/1928 1096/1941/1925
f 1096/1941/1925 1086/1944/1928 1085/1945/1929
f 1096/1941/1925 1085/1945/1929 773/1946/1472
f 785/1947/1481 1095/1948/1930 1097/1949/1931
f 1097/1949/1931 1095/1948/1930 1094/1950/1932
f 1097/1949/1931 1094/1950/1932 1093/1951/1933
f 1093/1951/1933 1092/1952/1934 1097/1949/1931
f 1097/1949/1931 1092/1952/1934 1091/1953/1935
f 1097/1949/1931 1091/1953/1935 1090/1954/1923
f 1098/1955/1936 765/1956/1937 921/1957/1938
f 921/1957/1938 765/1956/1937 731/1958/1939
f 921/1957/1938 731/1958/1939 922/1959/1940
f 922/1959/1940 731/1958/1939 730/1960/1941
f 1096/1961/1942 773/1962/1943 1098/1955/1936
f 1098/1955/1936 773/1962/1943 772/1963/1944
f 1098/1955/1936 772/1963/1944 765/1956/1937
f 765/1956/1937 772/1963/1944 768/1964/1945
f 768/1964/1945 772/1963/1944 771/1965/1946
f 1096/1966/1947 1098/1967/1948 1090/1968/1949
f 1090/1968/1949 1098/1967/1948 1099/1969/1950
f 1090/1968/1949 1099/1969/1950 1097/1970/1951
f 793/1971/1952 769/1972/1953 1099/1973/1954
f 1099/1973/1954 769/1972/1953 785/1974/1955
f 1099/1973/1954 785/1974/1955 1097/1975/1956
f 792/1976/1957 732/1977/1958 793/1971/1952
f 793/1971/1952 732/1977/1958 766/1978/1959
f 793/1971/1952 766/1978/1959 769/1972/1953
f 769/1972/1953 766/1978/1959 770/1979/1960
f 770/1979/1960 766/1978/1959 767/1980/1961
f 671/1981/1962 733/1982/1963 792/1976/1957
f 792/1976/1957 733/1982/1963 732/1977/1958
f 670/1983/1964 1100/1984/1965 643/1985/1966
f 643/1985/1966 1100/1984/1965 644/1986/1967
f 789/1987/1968 788/1988/1969 626/1989/1970
f 626/1989/1970 788/1988/1969 787/1990/1971
f 626/1989/1970 787/1990/1971 669/1991/1972
f 669/1991/1972 787/1990/1971 786/1992/1973
f 669/1991/1972 786/1992/1973 948/1993/1974
f 948/1993/1974 947/1994/1975 669/1991/1972
f 669/1991/1972 947/1994/1975 946/1995/1976
f 669/1991/1972 946/1995/1976 945/1996/1977
f 945/1996/1977 944/1997/1978 669/1991/1972
f 669/1991/1972 944/1997/1978 943/1998/1979
f 669/1991/1972 943/1998/1979 942/1999/1980
f 942/1999/1980 941/2000/1981 669/1991/1972
f 669/1991/1972 941/2000/1981 1101/2001/1982
f 1101/2001/1982 941/2000/1981 940/2002/1983
f 1101/2001/1982 940/2002/1983 939/2003/1984
f 939/2003/1984 938/2004/1985 1101/2001/1982
f 1101/2001/1982 938/2004/1985 937/2005/1986
f 1101/2001/1982 937/2005/1986 936/2006/1987
f 936/2006/1987 935/2007/1988 1101/2001/1982
f 1101/2001/1982 935/2007/1988 934/2008/1989
f 1101/2001/1982 934/2008/1989 909/2009/1990
f 909/2009/1990 908/2010/1991 1101/2001/1982
f 1101/2001/1982 908/2010/1991 625/2011/1992
f 625/2011/1992 908/2010/1991 907/2012/1993
f 625/2011/1992 907/2012/1993 925/2013/1994
f 925/2013/1994 924/2014/1995 625/2011/1992
f 625/2011/1992 924/2014/1995 923/2015/1996
f 625/2011/1992 923/2015/1996 715/2016/1997
f 715/2016/1997 843/2017/1998 625/2011/1992
f 625/2011/1992 843/2017/1998 842/2018/1999
f 625/2011/1992 842/2018/1999 841/2019/2000
f 841/2019/2000 840/2020/2001 625/2011/1992
f 625/2011/1992 840/2020/2001 626/1989/1970
f 626/1989/1970 840/2020/2001 839/2021/2002
f 626/1989/1970 839/2021/2002 838/2022/2003
f 838/2022/2003 837/2023/2004 626/1989/1970
f 626/1989/1970 837/2023/2004 687/2024/2005
f 626/1989/1970 687/2024/2005 791/2025/2006
f 791/2025/2006 790/2026/2007 626/1989/1970
f 626/1989/1970 790/2026/2007 789/1987/1968
f 619/2027/2008 644/2028/2009 607/2029/2010
f 607/2029/2010 644/2028/2009 608/2030/2011
f 608/2030/2011 644/2028/2009 1100/2031/2012
f 608/2030/2011 1100/2031/2012 610/2032/2013
f 610/2032/2013 1100/2031/2012 1101/2033/2014
f 610/2032/2013 1101/2033/2014 625/2034/2015
f 616/2035/2016 614/2036/2017 625/2034/2015
f 625/2034/2015 614/2036/2017 610/2032/2013
f 793/2037/2018 669/2038/2019 921/2039/2020
f 921/2039/2020 669/2038/2019 1101/2040/2021
f 921/2039/2020 1101/2040/2021 1100/2041/2022
f 793/2037/2018 1099/2042/2023 669/2038/2019
f 669/2038/2019 1099/2042/2023 670/2043/2024
f 670/2043/2024 1099/2042/2023 1098/2044/2025
f 670/2043/2024 1098/2044/2025 1100/2041/2022
f 1100/2041/2022 1098/2044/2025 921/2039/2020
g Body1:2

v -18.660182 46.421636 9.900000
v -18.347682 46.421636 9.687500
v -13.660182 46.421636 6.500000
v -13.660182 51.971636 6.500000
v -18.660182 51.971636 9.900000
v 3.684395 46.421636 6.500000
v 3.684395 51.971636 6.500000
v 8.684395 46.421636 9.900000
v 8.684395 51.971636 9.900000
v 8.799678 27.521636 9.959860
v 5.339818 27.521636 6.500000
v 8.799678 27.521636 6.500000
v 8.799678 21.971636 10.000000
v 8.799678 27.521636 10.000000
v 8.799678 21.971636 6.500000
v -15.160182 27.521636 6.500000
v -18.660182 27.521636 10.000000
v -18.660182 27.521636 6.500000
v -18.660182 21.971636 10.000000
v -18.660182 21.971636 6.500000
v 8.839818 27.521636 10.000000
v 4.339818 27.521636 5.500000
v 4.339818 27.521636 5.200000
v -14.160182 27.521636 5.200000
v -14.160182 27.521636 5.500000
v 20.089818 21.971636 10.000000
v 20.089818 51.971636 10.000000
v 8.684395 51.971636 10.000000
v 8.684395 46.421636 10.000000
v 8.839818 46.421636 10.000000
v -18.660182 46.421636 10.000000
v -18.660182 51.971636 10.000000
v -14.160182 46.421636 5.500000
v -14.160182 46.421636 5.200000
v 4.339818 46.421636 5.200000
v 4.339818 46.421636 5.500000
v -29.910182 51.971636 10.000000
v -29.910182 21.971636 10.000000
v -28.750000 36.971636 10.000000
v -28.707408 37.295160 10.000000
v -28.582532 37.596636 10.000000
v -28.383884 37.855519 10.000000
v -28.125000 38.054168 10.000000
v -27.823524 38.179043 10.000000
v -27.500000 38.221636 10.000000
v -27.176477 38.179043 10.000000
v -26.875000 38.054168 10.000000
v -26.616117 37.855519 10.000000
v -26.417469 37.596636 10.000000
v -26.292593 37.295160 10.000000
v -26.250000 36.971636 10.000000
v -26.292593 36.648112 10.000000
v -26.417469 36.346636 10.000000
v -26.616117 36.087752 10.000000
v -26.875000 35.889104 10.000000
v -27.176477 35.764228 10.000000
v -27.500000 35.721636 10.000000
v -27.823524 35.764228 10.000000
v -28.125000 35.889104 10.000000
v -28.383884 36.087752 10.000000
v -28.582532 36.346636 10.000000
v -28.707408 36.648112 10.000000
v 20.089818 51.971636 5.000000
v -29.910000 51.971636 5.000000
v -29.910182 51.971636 5.000000
v -1.640731 24.775172 5.000000
v -3.809088 24.392729 5.000000
v -6.010912 24.392729 5.000000
v -8.179269 24.775172 5.000000
v -9.608689 25.323544 5.000000
v -10.957600 26.039999 5.000000
v -12.210504 26.917138 5.000000
v -13.347380 27.943038 5.000000
v -14.345886 29.098326 5.000000
v -15.193843 30.369658 5.000000
v -15.877488 31.739669 5.000000
v -16.382041 33.180503 5.000000
v -16.700757 34.674086 5.000000
v -16.827261 36.199462 5.000000
v -16.757916 37.724047 5.000000
v -16.493263 39.227387 5.000000
v -16.035044 40.687850 5.000000
v -15.390740 42.075384 5.000000
v -14.569623 43.367106 5.000000
v -13.585585 44.538742 5.000000
v -12.003365 46.038875 5.000000
v -10.166665 47.213759 5.000000
v -8.141378 48.021245 5.000000
v -6.000163 48.432362 5.000000
v -3.819837 48.432362 5.000000
v -1.678622 48.021245 5.000000
v 0.346665 47.213759 5.000000
v 2.183365 46.038875 5.000000
v 3.765585 44.538742 5.000000
v 4.748235 43.369018 5.000000
v 5.566824 42.082547 5.000000
v 6.211629 40.696664 5.000000
v 6.670425 39.239044 5.000000
v 6.936479 37.736964 5.000000
v 7.007442 36.209457 5.000000
v 6.882476 34.685711 5.000000
v 6.565517 33.192934 5.000000
v 6.061421 31.748989 5.000000
v 5.379523 30.379443 5.000000
v 4.533652 29.108550 5.000000
v 3.534694 27.950519 5.000000
v 2.397780 26.922935 5.000000
v 1.143221 26.043455 5.000000
v -0.209990 25.324147 5.000000
v 5.589818 36.471636 5.000000
v 5.589818 37.471636 5.000000
v -15.410182 37.471636 5.000000
v -15.410182 36.471636 5.000000
v 5.589818 37.471636 5.252234
v 7.531348 37.559211 5.575307
v 9.358159 37.635574 5.955384
v 11.294939 37.707790 6.372967
v 13.492544 37.778679 6.855378
v 15.863433 37.839613 7.389039
v 18.003722 37.869878 7.892835
v 18.849222 37.867208 8.105051
v 19.481528 37.850527 8.276605
v 19.893815 37.818915 8.405932
v 20.023510 37.795065 8.458067
v 20.068523 37.778412 8.482944
v 20.076748 37.773379 8.489093
v 20.083276 37.767900 8.495166
v 20.087988 37.761466 8.501541
v 20.089339 37.757851 8.504790
v 20.089818 37.753996 8.508007
v 16.195541 37.571598 7.635763
v 12.444484 37.409466 6.774943
v 10.675622 37.336206 6.362827
v 9.059923 37.263879 5.984419
v 8.361316 37.222448 5.821232
v 7.793806 37.168405 5.689954
v 7.422468 37.090853 5.605632
v 7.366825 37.067282 5.593192
v 7.326972 37.042369 5.584327
v 7.313021 37.029520 5.581234
v 7.303066 37.016484 5.579032
v 7.297113 37.003318 5.577718
v 7.295639 36.996705 5.577394
v 7.295165 36.990083 5.577291
v 7.295692 36.983460 5.577410
v 7.297219 36.976844 5.577751
v 7.303276 36.963663 5.579097
v 7.313331 36.950600 5.581331
v 7.327380 36.937716 5.584455
v 7.367416 36.912692 5.593378
v 7.423228 36.888960 5.605873
v 7.795077 36.810322 5.690364
v 8.362754 36.754599 5.821716
v 9.061397 36.711122 5.984930
v 10.676871 36.634164 6.363316
v 12.445987 36.555841 6.775516
v 16.195948 36.383101 7.636132
v 20.089818 36.189673 8.508326
v 20.089203 36.184465 8.503991
v 20.087455 36.179560 8.499606
v 20.081273 36.170773 8.490963
v 20.072799 36.163402 8.482868
v 20.062725 36.156980 8.475126
v 20.014946 36.137714 8.447419
v 19.874572 36.108563 8.388245
v 19.480216 36.072282 8.259516
v 18.574949 36.046196 8.012415
v 16.362798 36.062672 7.478887
v 12.068113 36.186600 6.523117
v 10.025010 36.266661 6.084310
v 8.232098 36.344957 5.710010
v 6.872539 36.409284 5.444841
v 5.589818 36.471636 5.251259
v 3.866742 36.471636 5.150000
v 3.862031 37.471636 5.150000
v 4.779856 37.471636 5.178975
v 7.027240 36.664793 5.497691
v 4.532746 37.082015 5.167185
v 7.218578 37.414338 5.528420
v 6.971276 37.278589 5.488595
v 7.680061 37.571366 5.604330
v 6.806565 37.093763 5.462652
v 6.292038 37.154348 5.362292
v 5.774173 37.215327 5.281183
v 5.230392 37.061509 5.218700
v 6.461011 37.450343 5.379930
v 6.785228 37.015808 5.459349
v 6.270021 37.030951 5.360046
v 5.751508 37.046192 5.279794
v 4.537699 36.804616 5.167227
v 5.253681 37.276615 5.219436
v 4.556839 37.358669 5.167370
v 6.789938 36.937422 5.460101
v 6.274798 36.907046 5.360558
v 5.756344 36.876475 5.280110
v 5.235281 36.845750 5.218868
v 6.798142 36.908953 5.461386
v 6.283212 36.861996 5.361431
v 5.764955 36.814736 5.280650
v 5.244080 36.767236 5.219154
v 4.546736 36.703645 5.167299
v 6.904083 36.757343 5.478057
v 6.391800 36.620476 5.372764
v 5.876028 36.482676 5.287661
v 6.517616 36.470761 5.386115
v 7.195233 36.576234 5.524828
v 7.471739 36.470378 5.570127
v 3.339818 36.471636 5.150000
v 3.339818 37.471636 5.150000
v 3.339818 37.471636 5.200000
v 3.339818 36.471636 5.200000
v -13.160182 37.471636 5.150000
v -13.160182 37.471636 5.200000
v -13.160182 36.471636 5.200000
v -13.160182 36.471636 5.150000
v -14.910182 36.471636 5.150000
v -14.780772 36.488673 5.150000
v -14.660182 36.538623 5.150000
v -14.556628 36.618082 5.150000
v -14.477169 36.721636 5.150000
v -14.427219 36.842226 5.150000
v -14.410182 36.971636 5.150000
v -14.427219 37.101045 5.150000
v -14.477169 37.221636 5.150000
v -14.556628 37.325189 5.150000
v -14.660182 37.404648 5.150000
v -14.780772 37.454599 5.150000
v -14.910182 37.471636 5.150000
v 20.089818 38.207806 7.347691
v 20.089818 38.219585 7.603070
v 20.089818 38.179339 7.855534
v 20.089818 38.113093 8.041869
v 20.089818 38.018312 8.215488
v 20.089818 37.897709 8.372248
v 5.589818 37.471636 5.150000
v 6.496068 37.517646 5.146731
v 7.402318 37.563657 5.293461
v 8.308568 37.609668 5.440192
v 9.214818 37.655678 5.586923
v 11.027318 37.747700 5.880384
v 12.839818 37.839721 6.173845
v 13.746068 37.885732 6.320576
v 14.652318 37.931742 6.467307
v 16.464818 38.023764 6.760768
v 18.277318 38.115785 7.054230
v 19.183568 38.171839 7.461277
v 18.730443 38.008590 7.867414
v 17.371068 37.953043 7.595606
v 19.636693 37.893151 8.266658
v 19.636693 38.045621 8.048620
v 19.636693 38.148285 7.802979
v 19.636693 38.195179 7.540653
v 19.183568 37.879553 8.171601
v 19.183568 38.027105 7.958017
v 19.183568 38.126458 7.717720
v 18.730443 38.104631 7.632462
v 18.730443 38.148499 7.381900
v 18.277318 38.125159 7.302523
v 18.277318 38.082803 7.547203
v 18.277318 37.990074 7.776811
v 17.371068 38.039148 7.376685
v 17.371068 38.078479 7.143770
v 16.464818 38.031799 6.985017
v 16.464818 37.995494 7.206167
v 16.464818 37.916011 7.414400
v 14.652318 37.841949 7.051988
v 14.652318 37.908184 6.865131
v 14.652318 37.938438 6.667510
v 12.839818 37.767886 6.689576
v 12.839818 37.820874 6.524096
v 12.839818 37.845078 6.350003
v 9.214818 37.646255 5.842024
v 9.214818 37.658357 5.714990
v 7.402318 37.558945 5.500989
v 7.402318 37.564996 5.397483
v 6.496068 37.518316 5.238730
v 6.496068 37.515291 5.330471
v 20.089818 37.578777 8.625263
v 20.089818 37.386105 8.710151
v 20.089818 37.181774 8.761849
v 20.089818 36.971635 8.779792
v 20.089818 36.761538 8.763419
v 20.089818 36.557334 8.712165
v 20.089818 36.364830 8.625929
v 19.183568 37.553694 8.408071
v 17.371068 37.503576 7.973661
v 19.636693 36.378644 8.516980
v 17.371068 36.447654 7.973919
v 14.652318 37.428399 7.322047
v 14.652318 36.530467 7.322245
v 19.636693 36.566817 8.600765
v 19.636693 36.766608 8.650467
v 19.636693 36.972116 8.666362
v 19.636693 37.177668 8.648998
v 19.636693 37.377595 8.598920
v 19.636693 37.566224 8.516673
v 16.464818 37.478517 7.756457
v 16.464818 37.318508 7.820131
v 16.464818 37.149753 7.858902
v 16.464818 36.976642 7.872345
v 16.464818 36.803566 7.860039
v 16.464818 36.634915 7.821560
v 16.464818 36.475259 7.756694
v 14.652318 36.673828 7.376300
v 14.652318 36.824684 7.408366
v 14.652318 36.979228 7.418621
v 14.652318 37.133801 7.407418
v 14.652318 37.284745 7.375109
v 12.839818 37.378281 6.887638
v 12.839818 37.250981 6.930088
v 12.839818 37.117850 6.955934
v 12.839818 36.981814 6.964897
v 12.839818 36.845803 6.956692
v 12.839818 36.712741 6.931040
v 12.839818 36.585676 6.887796
v 10.067538 36.670119 6.223291
v 10.067538 36.772260 6.250000
v 10.067538 36.878104 6.265843
v 10.067538 36.985770 6.270910
v 10.067538 37.093451 6.265375
v 10.067538 37.199338 6.249411
v 10.067538 37.301624 6.223194
v 17.371068 37.335390 8.042642
v 17.371068 37.157729 8.084643
v 17.371068 36.975349 8.099207
v 17.371068 36.793006 8.085875
v 17.371068 36.615458 8.044190
v 18.730443 36.406248 8.299755
v 18.277318 37.528635 8.190866
v 18.277318 37.352272 8.265153
v 18.277318 37.165704 8.310385
v 18.277318 36.974056 8.326069
v 18.277318 36.782447 8.311712
v 18.277318 36.596002 8.266820
v 18.277318 36.420050 8.191143
v 18.730443 37.541165 8.299469
v 18.730443 37.360713 8.376409
v 18.730443 37.169692 8.423256
v 18.730443 36.973409 8.439500
v 18.730443 36.777168 8.424630
v 18.730443 36.586274 8.378135
v 19.183568 37.369154 8.487664
v 19.183568 37.173680 8.536127
v 19.183568 36.972762 8.552931
v 19.183568 36.771888 8.537548
v 19.183568 36.576545 8.489450
v 19.183568 36.392446 8.408368
v 20.089818 35.735465 7.718542
v 20.089818 35.721661 7.533116
v 20.089818 35.735465 7.347691
v 18.277318 35.827487 7.054230
v 16.464818 35.919508 6.760768
v 14.652318 36.011529 6.467307
v 13.746068 36.057540 6.320576
v 12.839818 36.103551 6.173845
v 11.027318 36.195572 5.880384
v 9.214818 36.287593 5.586923
v 8.308568 36.333604 5.440192
v 7.402318 36.379614 5.293461
v 6.496068 36.425625 5.146731
v 5.589818 36.471636 5.150000
v 20.089818 36.023056 8.346259
v 20.089818 35.889078 8.155920
v 20.089818 35.791845 7.944338
v 12.839818 36.096649 6.304058
v 12.839818 36.103551 6.434271
v 12.839818 36.128663 6.580325
v 9.214818 36.284142 5.689529
v 9.214818 36.287593 5.792135
v 9.214818 36.300149 5.908070
v 7.402318 36.377889 5.382265
v 7.402318 36.379614 5.471068
v 20.089818 35.788163 7.132279
v 20.089818 35.878076 6.929494
v 20.089818 36.001804 6.745372
v 20.089818 36.155947 6.585946
v 20.089818 36.336506 6.457701
v 20.089818 36.537205 6.364336
v 20.089818 36.751306 6.306938
v 20.089818 36.972076 6.286582
v 20.089818 37.192780 6.304342
v 20.089818 37.406684 6.361292
v 20.089818 37.606294 6.457311
v 20.089818 37.785146 6.587816
v 20.089818 37.938971 6.747454
v 20.089818 38.063521 6.930878
v 20.089818 38.154548 7.132739
v 16.464818 37.979778 6.626499
v 16.464818 37.915939 6.498511
v 16.464818 37.834064 6.379089
v 16.464818 37.735969 6.270521
v 16.464818 37.623471 6.175094
v 16.464818 37.498385 6.095095
v 16.464818 37.362530 6.032810
v 16.464818 37.218431 5.990441
v 16.464818 37.069549 5.968483
v 16.464818 36.918768 5.966479
v 16.464818 36.768968 5.983971
v 16.464818 36.623030 6.020499
v 16.464818 36.483834 6.075603
v 16.464818 36.354259 6.148825
v 16.464818 36.237172 6.239327
v 16.464818 36.134761 6.344380
v 16.464818 36.001961 6.542191
v 14.652318 37.886450 6.355416
v 14.652318 37.824613 6.248759
v 14.652318 37.747746 6.149241
v 14.652318 37.657362 6.058768
v 14.652318 37.554976 5.979245
v 14.652318 37.442100 5.912579
v 14.652318 37.320249 5.860675
v 14.652318 37.191529 5.825367
v 14.652318 37.058822 5.807069
v 14.652318 36.924534 5.805399
v 14.652318 36.791063 5.819976
v 14.652318 36.660810 5.850416
v 14.652318 36.536175 5.896336
v 14.652318 36.419558 5.957354
v 14.652318 36.313347 6.032772
v 14.652318 36.219367 6.120317
v 14.652318 36.094470 6.285159
v 12.839818 37.793121 6.084333
v 12.839818 37.733286 5.999007
v 12.839818 37.661427 5.919393
v 12.839818 37.578755 5.847014
v 12.839818 37.486480 5.783396
v 12.839818 37.385814 5.730063
v 12.839818 37.277968 5.688540
v 12.839818 37.164627 5.660294
v 12.839818 37.048096 5.645655
v 12.839818 36.930299 5.644319
v 12.839818 36.813157 5.655981
v 12.839818 36.698589 5.680333
v 12.839818 36.588516 5.717069
v 12.839818 36.484857 5.765883
v 12.839818 36.389523 5.826218
v 12.839818 36.303973 5.896254
v 12.839818 36.186980 6.028127
v 11.027318 37.699793 5.813250
v 11.027318 37.641960 5.749255
v 11.027318 37.575109 5.689545
v 11.027318 37.500148 5.635261
v 11.027318 37.417985 5.587547
v 11.027318 37.329529 5.547548
v 11.027318 37.235687 5.516405
v 11.027318 37.137724 5.495220
v 11.027318 37.037369 5.484241
v 11.027318 36.936065 5.483240
v 11.027318 36.835252 5.491986
v 11.027318 36.736369 5.510249
v 11.027318 36.640857 5.537802
v 11.027318 36.550156 5.574412
v 11.027318 36.465699 5.619663
v 11.027318 36.388580 5.672190
v 11.027318 36.279489 5.771095
v 9.214818 37.606465 5.542166
v 9.214818 37.550634 5.499504
v 9.214818 37.488791 5.459696
v 9.214818 37.421541 5.423507
v 9.214818 37.349490 5.391698
v 9.214818 37.273243 5.365032
v 9.214818 37.193406 5.344270
v 9.214818 37.110822 5.330147
v 9.214818 37.026643 5.322828
v 9.214818 36.941831 5.322160
v 9.214818 36.857346 5.327990
v 9.214818 36.774149 5.340166
v 9.214818 36.693198 5.358534
v 9.214818 36.615455 5.382942
v 9.214818 36.541875 5.413109
v 9.214818 36.473186 5.448127
v 9.214818 36.371998 5.514064
v 8.308568 37.559801 5.406625
v 8.308568 37.504971 5.374628
v 8.308568 37.445631 5.344772
v 8.308568 37.382237 5.317630
v 8.308568 37.315242 5.293774
v 8.308568 37.245100 5.273774
v 8.308568 37.172266 5.258202
v 8.308568 37.097371 5.247610
v 8.308568 37.021280 5.242121
v 8.308568 36.944714 5.241620
v 8.308568 36.868394 5.245993
v 8.308568 36.793039 5.255125
v 8.308568 36.719369 5.268901
v 8.308568 36.648105 5.287206
v 8.308568 36.579962 5.309832
v 8.308568 36.515489 5.336095
v 8.308568 36.418253 5.385548
v 7.402318 37.513137 5.271083
v 7.402318 37.459307 5.249752
v 7.402318 37.402472 5.229848
v 7.402318 37.342934 5.211754
v 7.402318 37.280994 5.195849
v 7.402318 37.216957 5.182516
v 7.402318 37.151125 5.172135
v 7.402318 37.083920 5.165073
v 7.402318 37.015916 5.161414
v 7.402318 36.947597 5.161080
v 7.402318 36.879441 5.163995
v 7.402318 36.811928 5.170083
v 7.402318 36.745540 5.179267
v 7.402318 36.680754 5.191471
v 7.402318 36.618050 5.206554
v 7.402318 36.557792 5.224063
v 7.402318 36.464508 5.257032
v 6.496068 37.466473 5.135542
v 6.496068 37.413644 5.124876
v 6.496068 37.359313 5.114924
v 6.496068 37.303630 5.105877
v 6.496068 37.246747 5.097925
v 6.496068 37.188815 5.091258
v 6.496068 37.129985 5.086067
v 6.496068 37.070468 5.082537
v 6.496068 37.010553 5.080707
v 6.496068 36.950480 5.080540
v 6.496068 36.890488 5.081998
v 6.496068 36.830818 5.085042
v 6.496068 36.771710 5.089634
v 6.496068 36.713404 5.095735
v 6.496068 36.656138 5.103277
v 6.496068 36.600096 5.112032
v 6.496068 36.510763 5.128516
v -15.039591 36.488673 5.150000
v -15.160182 36.538623 5.150000
v -15.263735 36.618082 5.150000
v -15.343194 36.721636 5.150000
v -15.393144 36.842226 5.150000
v -15.410182 36.971636 5.150000
v -15.393144 37.101045 5.150000
v -15.343194 37.221636 5.150000
v -15.263735 37.325189 5.150000
v -15.160182 37.404648 5.150000
v -15.039591 37.454599 5.150000
v -15.410182 36.471636 5.150000
v -15.410182 37.471636 5.150000
v -29.910182 21.971636 5.000000
v 20.089818 21.972900 5.000000
v 20.089818 21.971636 5.000000
v -29.910000 21.972900 5.000000
v -3.158450 24.466711 4.960938
v -4.702513 24.346355 4.921875
v -6.249698 24.415914 4.882812
v -7.776732 24.674341 4.843750
v -9.260648 25.117751 4.804688
v -10.679125 25.739473 4.765625
v -12.010830 26.530156 4.726563
v -13.235732 27.477908 4.687500
v -14.335407 28.568473 4.648437
v -15.293315 29.785448 4.609375
v -16.095049 31.110530 4.570313
v -16.728549 32.523787 4.531250
v -17.184287 34.003963 4.492188
v -17.455408 35.528795 4.453125
v -17.537834 37.075347 4.414062
v -17.430327 38.620358 4.375000
v -17.134502 40.140590 4.335938
v -16.654808 41.613177 4.296875
v -15.998463 43.015970 4.257812
v -15.175336 44.327870 4.218750
v -14.197809 45.529143 4.179688
v -13.080585 46.601723 4.140625
v -11.840467 47.529477 4.101563
v -10.496109 48.298450 4.062500
v -9.067731 48.897076 4.023437
v -7.576817 49.316351 3.984375
v -6.045791 49.549970 3.945313
v -4.497681 49.594417 3.906250
v -2.955774 49.449025 3.867188
v -1.443260 49.115981 3.828125
v 0.017112 48.600293 3.789062
v 1.403374 47.909719 3.750000
v 2.694678 47.054644 3.710938
v 3.871601 46.047931 3.671875
v 4.916440 44.904721 3.632812
v 5.813480 43.642209 3.593750
v 6.549229 42.279384 3.554688
v 7.112620 40.836745 3.515625
v 7.495181 39.335990 3.476563
v 7.691155 37.799692 3.437500
v 7.697597 36.250958 3.398437
v 7.514408 34.713083 3.359375
v 7.144345 33.209198 3.320313
v 6.592974 31.761922 3.281250
v 5.868587 30.393024 3.242188
v 4.982080 29.123094 3.203125
v 3.946786 27.971232 3.164062
v 2.778279 26.954763 3.125000
v 1.494133 26.088977 3.085938
v 0.113662 25.386895 3.046875
v -1.342369 24.859077 3.007812
v -2.852060 24.513463 2.968750
v -4.392705 24.355250 2.929687
v -5.941130 24.386818 2.890625
v -7.474047 24.607692 2.851563
v -8.968397 25.014551 2.812500
v -10.401706 25.601275 2.773437
v -11.752414 26.359038 2.734375
v -13.000206 27.276444 2.695313
v -14.126314 28.339693 2.656250
v -15.113799 29.532794 2.617188
v -15.947810 30.837801 2.578125
v -16.615802 32.235086 2.539062
v -17.107728 33.703631 2.500000
v -17.416189 35.221350 2.460938
v -17.536545 36.765413 2.421875
v -17.466986 38.312598 2.382812
v -17.208559 39.839632 2.343750
v -16.765149 41.323548 2.304687
v -16.143427 42.742025 2.265625
v -15.352744 44.073730 2.226563
v -14.404992 45.298632 2.187500
v -13.314427 46.398307 2.148437
v -12.097452 47.356215 2.109375
v -10.772370 48.157949 2.070313
v -9.359113 48.791449 2.031250
v -7.878937 49.247187 1.992188
v -6.354105 49.518308 1.953125
v -4.807553 49.600734 1.914062
v -3.262542 49.493227 1.875000
v -1.742310 49.197402 1.835938
v -0.269723 48.717708 1.796875
v 1.133070 48.061363 1.757812
v 2.444970 47.238236 1.718750
v 3.646243 46.260709 1.679687
v 4.718823 45.143485 1.640625
v 5.646577 43.903367 1.601563
v 6.415550 42.559009 1.562500
v 7.014176 41.130631 1.523437
v 7.433451 39.639717 1.484375
v 7.667070 38.108691 1.445312
v 7.711517 36.560581 1.406250
v 7.566125 35.018674 1.367188
v 7.233081 33.506160 1.328125
v 6.717393 32.045788 1.289062
v 6.026819 30.659526 1.250000
v 5.171744 29.368222 1.210938
v 4.165031 28.191299 1.171875
v 3.021821 27.146460 1.132812
v 1.759309 26.249420 1.093750
v 0.396484 25.513671 1.054687
v -1.046155 24.950280 1.015625
v -2.546910 24.567719 0.976563
v -4.083208 24.371745 0.937500
v -5.631942 24.365303 0.898437
v -7.169817 24.548492 0.859375
v -8.673702 24.918555 0.820312
v -10.120978 25.469926 0.781250
v -11.489876 26.194313 0.742188
v -12.759806 27.080820 0.703125
v -13.911668 28.116114 0.664062
v -14.928137 29.284621 0.625000
v -15.793923 30.568767 0.585938
v -16.496005 31.949238 0.546875
v -17.023823 33.405269 0.507813
v -17.369437 34.914960 0.468750
v -17.527650 36.455605 0.429687
v -17.496082 38.004030 0.390625
v -17.275208 39.536947 0.351562
v -16.868349 41.031297 0.312500
v -16.281625 42.464606 0.273437
v -15.523862 43.815314 0.234375
v -14.606456 45.063106 0.195312
v -13.543207 46.189214 0.156250
v -12.350106 47.176699 0.117188
v -11.045099 48.010710 0.078125
v -9.647814 48.678702 0.039062
v -8.179269 49.170628 0.000000
v -6.010912 49.553071 0.000000
v -3.809088 49.553071 0.000000
v -1.640731 49.170628 0.000000
v -3.158450 49.479089 0.039063
v -4.702513 49.599445 0.078125
v -6.249698 49.529886 0.117188
v -7.776732 49.271459 0.156250
v -9.260648 48.828049 0.195312
v -10.679125 48.206327 0.234375
v -12.010830 47.415644 0.273438
v -13.235732 46.467892 0.312500
v -14.335407 45.377327 0.351563
v -15.293315 44.160352 0.390625
v -16.095049 42.835270 0.429687
v -16.728549 41.422013 0.468750
v -17.184287 39.941837 0.507813
v -17.455408 38.417005 0.546875
v -17.537834 36.870453 0.585938
v -17.430327 35.325442 0.625000
v -17.134502 33.805210 0.664063
v -16.654808 32.332623 0.703125
v -15.998463 30.929830 0.742188
v -15.175336 29.617930 0.781250
v -14.197809 28.416657 0.820312
v -13.080585 27.344077 0.859375
v -11.840467 26.416323 0.898438
v -10.496109 25.647350 0.937500
v -9.067731 25.048724 0.976562
v -7.576817 24.629449 1.015625
v -6.045791 24.395830 1.054688
v -4.497681 24.351383 1.093750
v -2.955774 24.496775 1.132813
v -1.443260 24.829819 1.171875
v 0.017112 25.345507 1.210937
v 1.403374 26.036081 1.250000
v 2.694678 26.891156 1.289063
v 3.871601 27.897869 1.328125
v 4.916440 29.041079 1.367188
v 5.813480 30.303591 1.406250
v 6.549229 31.666416 1.445312
v 7.112620 33.109055 1.484375
v 7.495181 34.609810 1.523438
v 7.691155 36.146108 1.562500
v 7.697597 37.694842 1.601562
v 7.514408 39.232717 1.640625
v 7.144345 40.736602 1.679688
v 6.592974 42.183878 1.718750
v 5.868587 43.552776 1.757813
v 4.982080 44.822706 1.796875
v 3.946786 45.974568 1.835937
v 2.778279 46.991037 1.875000
v 1.494133 47.856823 1.914063
v 0.113662 48.558905 1.953125
v -1.342369 49.086723 1.992188
v -2.852060 49.432337 2.031250
v -4.392705 49.590550 2.070312
v -5.941130 49.558982 2.109375
v -7.474047 49.338108 2.148438
v -8.968397 48.931249 2.187500
v -10.401706 48.344525 2.226563
v -11.752414 47.586762 2.265625
v -13.000206 46.669356 2.304688
v -14.126314 45.606107 2.343750
v -15.113799 44.413006 2.382813
v -15.947810 43.107999 2.421875
v -16.615802 41.710714 2.460937
v -17.107728 40.242169 2.500000
v -17.416189 38.724450 2.539063
v -17.536545 37.180387 2.578125
v -17.466986 35.633202 2.617188
v -17.208559 34.106168 2.656250
v -16.765149 32.622252 2.695312
v -16.143427 31.203775 2.734375
v -15.352744 29.872070 2.773438
v -14.404992 28.647168 2.812500
v -13.314427 27.547493 2.851563
v -12.097452 26.589585 2.890625
v -10.772370 25.787851 2.929688
v -9.359113 25.154351 2.968750
v -7.878937 24.698613 3.007813
v -6.354105 24.427492 3.046875
v -4.807553 24.345066 3.085938
v -3.262542 24.452573 3.125000
v -1.742310 24.748398 3.164063
v -0.269723 25.228092 3.203125
v 1.133070 25.884437 3.242188
v 2.444970 26.707564 3.281250
v 3.646243 27.685091 3.320312
v 4.718823 28.802315 3.359375
v 5.646577 30.042433 3.398438
v 6.415550 31.386791 3.437500
v 7.014176 32.815169 3.476563
v 7.433451 34.306083 3.515625
v 7.667070 35.837109 3.554688
v 7.711517 37.385219 3.593750
v 7.566125 38.927126 3.632813
v 7.233081 40.439640 3.671875
v 6.717393 41.900012 3.710938
v 6.026819 43.286274 3.750000
v 5.171744 44.577578 3.789063
v 4.165031 45.754501 3.828125
v 3.021821 46.799340 3.867188
v 1.759309 47.696380 3.906250
v 0.396484 48.432129 3.945312
v -1.046155 48.995520 3.984375
v -2.546910 49.378081 4.023438
v -4.083208 49.574055 4.062500
v -5.631942 49.580497 4.101563
v -7.169817 49.397308 4.140625
v -8.673702 49.027245 4.179688
v -10.120978 48.475874 4.218750
v -11.489876 47.751487 4.257813
v -12.759806 46.864980 4.296875
v -13.911668 45.829686 4.335938
v -14.928137 44.661179 4.375000
v -15.793923 43.377033 4.414063
v -16.496005 41.996562 4.453125
v -17.023823 40.540531 4.492188
v -17.369437 39.030840 4.531250
v -17.527650 37.490195 4.570313
v -17.496082 35.941770 4.609375
v -17.275208 34.408853 4.648438
v -16.868349 32.914503 4.687500
v -16.281625 31.481194 4.726563
v -15.523862 30.130486 4.765625
v -14.606456 28.882694 4.804688
v -13.543207 27.756586 4.843750
v -12.350106 26.769101 4.882813
v -11.045099 25.935090 4.921875
v -9.647814 25.267098 4.960938
v -0.209990 48.621653 -0.000000
v 1.143221 47.902345 -0.000000
v 2.397780 47.022865 -0.000000
v 3.534694 45.995281 -0.000000
v 4.533652 44.837250 -0.000000
v 5.379523 43.566357 -0.000000
v 6.061421 42.196811 -0.000000
v 6.565517 40.752866 -0.000000
v 6.882476 39.260089 -0.000000
v 7.007442 37.736343 -0.000000
v 6.936479 36.208836 -0.000000
v 6.670425 34.706756 -0.000000
v 6.211629 33.249136 -0.000000
v 5.566824 31.863253 -0.000000
v 4.748235 30.576782 -0.000000
v 3.765585 29.407058 0.000000
v 4.626480 30.525941 0.039063
v 5.343938 31.741792 0.078125
v 5.907167 33.036324 0.117187
v 6.307696 34.390066 0.156250
v 6.539500 35.782656 0.195312
v 6.599093 37.193148 0.234375
v 6.485578 38.600327 0.273438
v 6.200664 39.983029 0.312500
v 5.748635 41.320455 0.351562
v 5.136290 42.592490 0.390625
v 4.372839 43.780001 0.429687
v 3.469766 44.865127 0.468750
v 2.440653 45.831547 0.507812
v 1.300980 46.664724 0.546875
v 0.067888 47.352127 0.585938
v -1.240076 47.883417 0.625000
v -2.603240 48.250603 0.664063
v -4.001099 48.448161 0.703125
v -5.412629 48.473121 0.742187
v -6.816599 48.325107 0.781250
v -8.191891 48.006345 0.820312
v -9.517821 47.521630 0.859375
v -10.774446 46.878252 0.898437
v -11.942863 46.085889 0.937500
v -13.005500 45.156457 0.976562
v -13.946373 44.103937 1.015625
v -14.751330 42.944160 1.054688
v -15.408265 41.694570 1.093750
v -15.907296 40.373961 1.132813
v -16.240917 39.002197 1.171875
v -16.404111 37.599910 1.210938
v -16.394423 36.188193 1.250000
v -16.211998 34.788279 1.289062
v -15.859581 33.421223 1.328125
v -15.342471 32.107588 1.367187
v -14.668448 30.867131 1.406250
v -13.847649 29.718511 1.445313
v -12.892419 28.679004 1.484375
v -11.817126 27.764244 1.523437
v -10.637943 26.987992 1.562500
v -9.372607 26.361922 1.601563
v -8.040149 25.895450 1.640625
v -6.660611 25.595594 1.679687
v -5.254742 25.466863 1.718750
v -3.843688 25.511194 1.757813
v -2.448672 25.727919 1.796875
v -1.090676 26.113780 1.835937
v 0.209873 26.662971 1.875000
v 1.433414 27.367234 1.914063
v 2.561545 28.215975 1.953125
v 3.577297 29.196428 1.992187
v 4.465391 30.293846 2.031250
v 5.212472 31.491724 2.070313
v 5.807300 32.772043 2.109375
v 6.240931 34.115548 2.148437
v 6.506841 35.502029 2.187500
v 6.601032 36.910634 2.226563
v 6.522085 38.320176 2.265625
v 6.271190 39.709453 2.304687
v 5.852119 41.057570 2.343750
v 5.271175 42.344249 2.382813
v 4.537098 43.550139 2.421875
v 3.660927 44.657100 2.460937
v 2.655842 45.648485 2.500000
v 1.536959 46.509380 2.539063
v 0.321108 47.226838 2.578125
v -0.973424 47.790067 2.617188
v -2.327166 48.190596 2.656250
v -3.719756 48.422400 2.695312
v -5.130248 48.481993 2.734375
v -6.537427 48.368478 2.773438
v -7.920129 48.083564 2.812500
v -9.257555 47.631535 2.851562
v -10.529590 47.019190 2.890625
v -11.717101 46.255739 2.929687
v -12.802227 45.352666 2.968750
v -13.768647 44.323553 3.007812
v -14.601824 43.183880 3.046875
v -15.289227 41.950788 3.085937
v -15.820517 40.642824 3.125000
v -16.187703 39.279660 3.164062
v -16.385261 37.881801 3.203125
v -16.410221 36.470271 3.242187
v -16.262207 35.066301 3.281250
v -15.943445 33.691009 3.320312
v -15.458730 32.365079 3.359375
v -14.815352 31.108454 3.398437
v -14.022989 29.940037 3.437500
v -13.093557 28.877400 3.476563
v -12.041037 27.936527 3.515625
v -10.881260 27.131570 3.554687
v -9.631670 26.474635 3.593750
v -8.311061 25.975604 3.632813
v -6.939297 25.641983 3.671875
v -5.537010 25.478789 3.710937
v -4.125293 25.488477 3.750000
v -2.725379 25.670902 3.789063
v -1.358323 26.023319 3.828125
v -0.044688 26.540429 3.867187
v 1.195769 27.214452 3.906250
v 2.344389 28.035251 3.945313
v 3.383896 28.990481 3.984375
v 4.298656 30.065774 4.023437
v 5.074908 31.244957 4.062500
v 5.700978 32.510293 4.101563
v 6.167450 33.842751 4.140625
v 6.467306 35.222289 4.179687
v 6.596037 36.628158 4.218750
v 6.551706 38.039212 4.257813
v 6.334981 39.434228 4.296875
v 5.949120 40.792224 4.335937
v 5.399929 42.092773 4.375000
v 4.695666 43.316314 4.414063
v 3.846925 44.444445 4.453125
v 2.866472 45.460197 4.492187
v 1.769054 46.348291 4.531250
v 0.571176 47.095372 4.570313
v -0.709143 47.690200 4.609375
v -2.052648 48.123831 4.648437
v -3.439129 48.389741 4.687500
v -4.847734 48.483932 4.726563
v -6.257276 48.404985 4.765625
v -7.646553 48.154090 4.804687
v -8.994670 47.735019 4.843750
v -10.281349 47.154075 4.882813
v -11.487239 46.419998 4.921875
v -12.594200 45.543827 4.960938
v 4.626480 43.419859 4.960938
v 5.343938 42.204008 4.921875
v 5.907167 40.909476 4.882812
v 6.307696 39.555734 4.843750
v 6.539500 38.163144 4.804687
v 6.599093 36.752652 4.765625
v 6.485578 35.345473 4.726563
v 6.200664 33.962771 4.687500
v 5.748635 32.625345 4.648437
v 5.136290 31.353310 4.609375
v 4.372839 30.165799 4.570313
v 3.469766 29.080673 4.531250
v 2.440653 28.114253 4.492188
v 1.300980 27.281076 4.453125
v 0.067888 26.593673 4.414062
v -1.240076 26.062383 4.375000
v -2.603240 25.695197 4.335937
v -4.001099 25.497639 4.296875
v -5.412629 25.472679 4.257812
v -6.816599 25.620693 4.218750
v -8.191891 25.939455 4.179687
v -9.517821 26.424170 4.140625
v -10.774446 27.067548 4.101562
v -11.942863 27.859911 4.062500
v -13.005500 28.789343 4.023437
v -13.946373 29.841863 3.984375
v -14.751330 31.001640 3.945312
v -15.408265 32.251230 3.906250
v -15.907296 33.571839 3.867187
v -16.240917 34.943603 3.828125
v -16.404111 36.345890 3.789062
v -16.394423 37.757607 3.750000
v -16.211998 39.157521 3.710937
v -15.859581 40.524577 3.671875
v -15.342471 41.838212 3.632812
v -14.668448 43.078669 3.593750
v -13.847649 44.227289 3.554687
v -12.892419 45.266796 3.515625
v -11.817126 46.181556 3.476562
v -10.637943 46.957808 3.437500
v -9.372607 47.583878 3.398437
v -8.040149 48.050350 3.359375
v -6.660611 48.350206 3.320312
v -5.254742 48.478937 3.281250
v -3.843688 48.434606 3.242187
v -2.448672 48.217881 3.203125
v -1.090676 47.832020 3.164062
v 0.209873 47.282829 3.125000
v 1.433414 46.578566 3.085937
v 2.561545 45.729825 3.046875
v 3.577297 44.749372 3.007812
v 4.465391 43.651954 2.968750
v 5.212472 42.454076 2.929687
v 5.807300 41.173757 2.890625
v 6.240931 39.830252 2.851562
v 6.506841 38.443771 2.812500
v 6.601032 37.035166 2.773437
v 6.522085 35.625624 2.734375
v 6.271190 34.236347 2.695312
v 5.852119 32.888230 2.656250
v 5.271175 31.601551 2.617187
v 4.537098 30.395661 2.578125
v 3.660927 29.288700 2.539062
v 2.655842 28.297315 2.500000
v 1.536959 27.436420 2.460937
v 0.321108 26.718962 2.421875
v -0.973424 26.155733 2.382812
v -2.327166 25.755204 2.343750
v -3.719756 25.523400 2.304687
v -5.130248 25.463807 2.265625
v -6.537427 25.577322 2.226562
v -7.920129 25.862236 2.187500
v -9.257555 26.314265 2.148437
v -10.529590 26.926610 2.109375
v -11.717101 27.690061 2.070312
v -12.802227 28.593134 2.031250
v -13.768647 29.622247 1.992188
v -14.601824 30.761920 1.953125
v -15.289227 31.995012 1.914062
v -15.820517 33.302976 1.875000
v -16.187703 34.666140 1.835937
v -16.385261 36.063999 1.796875
v -16.410221 37.475529 1.757812
v -16.262207 38.879499 1.718750
v -15.943445 40.254791 1.679687
v -15.458730 41.580721 1.640625
v -14.815352 42.837346 1.601563
v -14.022989 44.005763 1.562500
v -13.093557 45.068400 1.523437
v -12.041037 46.009273 1.484375
v -10.881260 46.814230 1.445313
v -9.631670 47.471165 1.406250
v -8.311061 47.970196 1.367187
v -6.939297 48.303817 1.328125
v -5.537010 48.467011 1.289063
v -4.125293 48.457323 1.250000
v -2.725379 48.274898 1.210937
v -1.358323 47.922481 1.171875
v -0.044688 47.405371 1.132813
v 1.195769 46.731348 1.093750
v 2.344389 45.910549 1.054687
v 3.383896 44.955319 1.015625
v 4.298656 43.880026 0.976562
v 5.074908 42.700843 0.937500
v 5.700978 41.435507 0.898437
v 6.167450 40.103049 0.859375
v 6.467306 38.723511 0.820312
v 6.596037 37.317642 0.781250
v 6.551706 35.906588 0.742187
v 6.334981 34.511572 0.703125
v 5.949120 33.153576 0.664062
v 5.399929 31.853027 0.625000
v 4.695666 30.629486 0.585937
v 3.846925 29.501355 0.546875
v 2.866472 28.485603 0.507812
v 1.769054 27.597509 0.468750
v 0.571176 26.850428 0.429687
v -0.709143 26.255600 0.390625
v -2.052648 25.821969 0.351562
v -3.439129 25.556059 0.312500
v -4.847734 25.461868 0.273437
v -6.257276 25.540815 0.234375
v -7.646553 25.791710 0.195312
v -8.994670 26.210781 0.156250
v -10.281349 26.791725 0.117187
v -11.487239 27.525802 0.078125
v -12.594200 28.401973 0.039063
v -13.585585 29.407058 0.000000
v -14.569623 30.578694 -0.000000
v -15.390740 31.870416 -0.000000
v -16.035044 33.257950 -0.000000
v -16.493263 34.718413 -0.000000
v -16.757916 36.221753 -0.000000
v -16.827261 37.746338 -0.000000
v -16.700757 39.271714 -0.000000
v -16.382041 40.765297 -0.000000
v -15.877488 42.206131 -0.000000
v -15.193843 43.576142 -0.000000
v -14.345886 44.847474 -0.000000
v -13.347380 46.002762 -0.000000
v -12.210504 47.028662 -0.000000
v -10.957600 47.905801 -0.000000
v -9.608689 48.622256 -0.000000
v 20.090000 21.972900 5.000000
v 20.090000 51.972900 5.000000
v -29.910000 51.972900 5.000000
v 2.183365 27.906925 0.000000
v 0.346665 26.732041 0.000000
v -1.678622 25.924555 0.000000
v -3.819837 25.513438 0.000000
v -6.000163 25.513438 0.000000
v -8.141378 25.924555 0.000000
v -10.166665 26.732041 0.000000
v -12.003365 27.906925 0.000000
v -29.910000 21.972900 0.000000
v 20.090000 21.972900 0.000000
v -29.910000 51.972900 0.000000
v 20.090000 51.972900 0.000000
vt -0.302324 -0.138750 0.000000
vt -0.264534 -0.138750 0.000000
vt -0.302324 0.416250 0.000000
vt 0.302324 0.416250 0.000000
vt 0.302324 -0.138750 0.000000
vt -0.867229 -0.277500 0.000000
vt 0.867229 -0.277500 0.000000
vt -0.867229 0.277500 0.000000
vt 0.867229 0.277500 0.000000
vt -0.302324 -0.416250 0.000000
vt 0.302324 -0.416250 0.000000
vt -0.302324 0.138750 0.000000
vt 0.302324 0.138750 0.000000
vt -2.745986 0.004014 0.000000
vt -2.400000 0.350000 0.000000
vt -2.745986 0.350000 0.000000
vt -0.000000 0.000000 0.000000
vt -0.000000 0.004014 0.000000
vt -0.555000 0.000000 0.000000
vt -0.555000 0.350000 0.000000
vt -0.000000 0.350000 0.000000
vt -0.350000 0.350000 0.000000
vt -0.000000 0.000000 0.000000
vt -0.000000 0.350000 0.000000
vt -0.555000 0.000000 0.000000
vt -0.000000 0.000000 0.000000
vt -0.555000 0.350000 0.000000
vt -0.000000 0.350000 0.000000
vt -1.372993 0.277500 0.000000
vt -1.372993 -0.277500 0.000000
vt -1.022993 0.277500 0.000000
vt 1.372993 -0.277500 0.000000
vt 1.027007 0.277500 0.000000
vt 1.372993 0.277500 0.000000
vt 0.445986 0.004014 0.000000
vt 0.445986 0.000000 0.000000
vt 0.450000 0.000000 0.000000
vt -1.950000 0.350000 0.000000
vt 0.100000 0.350000 0.000000
vt -1.850000 0.450000 0.000000
vt -0.000000 0.450000 0.000000
vt -1.850000 0.480000 0.000000
vt -0.000000 0.480000 0.000000
vt 1.370986 -0.945000 0.000000
vt 1.370986 -1.500000 0.000000
vt 1.375000 -0.945000 0.000000
vt 2.500000 -1.500000 0.000000
vt 1.375000 0.945000 0.000000
vt 2.500000 1.500000 0.000000
vt 1.359458 1.500000 0.000000
vt 1.359458 0.945000 0.000000
vt -2.703208 0.031250 0.000000
vt -2.734458 0.010000 0.000000
vt -2.734458 0.000000 0.000000
vt -0.000000 0.010000 0.000000
vt -0.555000 0.010000 0.000000
vt 0.000000 0.000000 0.000000
vt -0.555000 0.000000 0.000000
vt -0.000000 0.010000 0.000000
vt -0.555000 0.010000 0.000000
vt -0.000000 0.000000 0.000000
vt -0.555000 0.000000 0.000000
vt -0.050000 0.350000 0.000000
vt -0.000000 0.450000 0.000000
vt -1.784458 0.350000 0.000000
vt -1.850000 0.450000 0.000000
vt -2.284458 0.010000 0.000000
vt -2.300000 0.000000 0.000000
vt -2.284458 0.000000 0.000000
vt 0.418750 0.031250 0.000000
vt -0.000000 0.480000 0.000000
vt -1.850000 0.480000 0.000000
vt -1.375000 -0.945000 0.000000
vt -2.150729 -0.062500 0.000000
vt -1.375000 -1.500000 0.000000
vt -2.170594 -0.088388 0.000000
vt -2.500000 -1.500000 0.000000
vt -2.196482 -0.108253 0.000000
vt -2.226629 -0.120741 0.000000
vt -1.375000 0.945000 0.000000
vt -2.133982 0.000000 0.000000
vt -2.138241 -0.032352 0.000000
vt -1.375000 1.500000 0.000000
vt -2.150729 0.062500 0.000000
vt -2.138241 0.032352 0.000000
vt -2.170594 0.088388 0.000000
vt -2.500000 1.500000 0.000000
vt -2.196482 0.108253 0.000000
vt -2.226629 0.120741 0.000000
vt -2.258982 0.125000 0.000000
vt -2.291334 0.120741 0.000000
vt -2.321482 0.108253 0.000000
vt -2.347370 0.088388 0.000000
vt -2.367235 0.062500 0.000000
vt -2.379723 0.032352 0.000000
vt -2.383982 0.000000 0.000000
vt -2.379723 -0.032352 0.000000
vt -2.367235 -0.062500 0.000000
vt -2.347370 -0.088388 0.000000
vt -2.321482 -0.108253 0.000000
vt -2.291334 -0.120741 0.000000
vt -2.258982 -0.125000 0.000000
vt 3.875000 0.500000 0.000000
vt 3.875000 0.490000 0.000000
vt 5.000000 0.500000 0.000000
vt 3.375000 0.150000 0.000000
vt 5.000000 0.000000 0.000000
vt 4.999982 0.000000 0.000000
vt 1.640542 0.150000 0.000000
vt -0.000000 0.000000 0.000000
vt -0.000000 0.500000 0.000000
vt 1.140542 0.490000 0.000000
vt 1.140542 0.500000 0.000000
vt 0.470019 1.164749 0.000000
vt 0.326945 1.219646 0.000000
vt 1.050000 0.050000 0.000000
vt 0.110109 1.257891 0.000000
vt -0.110073 1.257891 0.000000
vt -1.050000 0.050000 0.000000
vt -0.326909 1.219646 0.000000
vt -0.469851 1.164809 0.000000
vt -0.604742 1.093164 0.000000
vt -0.730032 1.005450 0.000000
vt -0.843720 0.902860 0.000000
vt -0.943570 0.787331 0.000000
vt -1.028366 0.660198 0.000000
vt -1.096731 0.523197 0.000000
vt -1.147186 0.379113 0.000000
vt -1.179058 0.229755 0.000000
vt -1.191708 0.077217 0.000000
vt -1.184773 -0.075241 0.000000
vt -1.050000 -0.050000 0.000000
vt -1.158308 -0.225575 0.000000
vt -1.112486 -0.371621 0.000000
vt -1.048056 -0.510375 0.000000
vt -0.965944 -0.639547 0.000000
vt -0.867540 -0.756711 0.000000
vt -0.709318 -0.906724 0.000000
vt -0.525648 -1.024212 0.000000
vt -0.323120 -1.104961 0.000000
vt -0.108998 -1.146073 0.000000
vt 1.050000 -0.050000 0.000000
vt 0.109034 -1.146073 0.000000
vt 0.323156 -1.104961 0.000000
vt 0.525685 -1.024212 0.000000
vt 0.709355 -0.906724 0.000000
vt 0.867577 -0.756711 0.000000
vt 0.965842 -0.639738 0.000000
vt 1.047701 -0.511091 0.000000
vt 1.112181 -0.372503 0.000000
vt 1.158061 -0.226741 0.000000
vt 1.184666 -0.076533 0.000000
vt 1.191762 0.076218 0.000000
vt 1.179266 0.228592 0.000000
vt 1.147570 0.377870 0.000000
vt 1.097160 0.522265 0.000000
vt 1.028970 0.659219 0.000000
vt 0.944383 0.786309 0.000000
vt 0.844488 0.902112 0.000000
vt 0.730796 1.004870 0.000000
vt 0.605340 1.092818 0.000000
vt -0.318198 0.472500 0.000000
vt -0.176777 -1.417500 0.000000
vt 0.318198 0.472500 0.000000
vt 0.312521 -1.417500 0.000000
vt 0.318198 -1.417500 0.000000
vt -0.318198 -1.417500 0.000000
vt -1.890000 0.450000 0.000000
vt -0.000000 0.450000 0.000000
vt -1.890000 0.480000 0.000000
vt -0.000000 0.480000 0.000000
vt -0.318198 1.417500 0.000000
vt -0.318198 -0.472500 0.000000
vt -0.274004 1.417500 0.000000
vt 0.176777 -0.472500 0.000000
vt 0.318198 1.417500 0.000000
vt 0.318198 -0.472500 0.000000
vt -1.890000 0.450000 0.000000
vt -0.000000 0.450000 0.000000
vt -1.890000 0.480000 0.000000
vt -0.000000 0.480000 0.000000
vt -0.294049 1.091022 0.000000
vt -0.244891 1.014119 0.000000
vt -0.167326 0.990341 0.000000
vt -0.192415 0.968011 0.000000
vt -0.192415 0.949497 0.000000
vt -0.244891 0.968011 0.000000
vt -0.244891 0.949497 0.000000
vt -0.297368 0.968011 0.000000
vt -0.297368 0.949497 0.000000
vt -0.349845 0.958282 0.000000
vt -0.349845 0.950911 0.000000
vt -0.318390 1.223835 0.000000
vt -0.297368 1.102645 0.000000
vt -0.297368 1.052002 0.000000
vt -0.297368 1.014119 0.000000
vt -0.349845 1.002511 0.000000
vt -0.349845 0.987768 0.000000
vt -0.325987 1.353246 0.000000
vt -0.349845 1.297367 0.000000
vt -0.349845 1.179424 0.000000
vt -0.349845 1.120453 0.000000
vt -0.349845 1.415309 0.000000
vt -0.330783 1.492461 0.000000
vt -0.349845 1.651194 0.000000
vt -0.334989 1.637754 0.000000
vt -0.339251 1.766083 0.000000
vt -0.341503 1.816085 0.000000
vt -0.349845 1.887079 0.000000
vt -0.343837 1.853083 0.000000
vt -0.346314 1.876773 0.000000
vt -0.347746 1.883957 0.000000
vt -0.348639 1.886290 0.000000
vt -0.348896 1.886679 0.000000
vt -0.349171 1.886959 0.000000
vt -0.349661 1.887124 0.000000
vt -0.349486 1.887114 0.000000
vt -0.349845 1.061482 0.000000
vt -0.349845 0.973025 0.000000
vt -0.349845 0.965654 0.000000
vt -0.349845 0.947225 0.000000
vt -0.297368 0.930982 0.000000
vt -0.244891 0.930982 0.000000
vt -0.244891 0.924225 0.000000
vt -0.192415 0.924225 0.000000
vt -0.192415 0.887195 0.000000
vt -0.165939 0.893057 0.000000
vt -0.263246 0.837378 0.000000
vt -0.244891 0.863036 0.000000
vt -0.297368 0.863036 0.000000
vt -0.297368 0.887195 0.000000
vt -0.349845 0.884568 0.000000
vt -0.349845 0.899311 0.000000
vt -0.349845 0.914054 0.000000
vt -0.349845 0.921425 0.000000
vt -0.297368 0.924225 0.000000
vt -0.349845 0.928797 0.000000
vt -0.349845 0.936168 0.000000
vt -0.349845 0.939854 0.000000
vt -0.349845 0.943540 0.000000
vt -0.349845 0.825597 0.000000
vt -0.297368 0.838190 0.000000
vt -0.297368 0.805604 0.000000
vt -0.303968 0.740597 0.000000
vt -0.349845 0.766626 0.000000
vt -0.349845 0.707655 0.000000
vt -0.318375 0.615564 0.000000
vt -0.349845 0.589712 0.000000
vt -0.325022 0.482622 0.000000
vt -0.349845 0.471770 0.000000
vt -0.349845 0.235885 0.000000
vt -0.349845 -0.000000 0.000000
vt -0.339163 0.086476 0.000000
vt -0.333761 0.218144 0.000000
vt -0.349596 -0.000064 0.000000
vt -0.348928 0.000139 0.000000
vt -0.348559 0.000496 0.000000
vt -0.348230 0.000965 0.000000
vt -0.349360 -0.000056 0.000000
vt -0.347201 0.003406 0.000000
vt -0.345475 0.011103 0.000000
vt -0.342763 0.033611 0.000000
vt -0.000000 0.914984 0.000000
vt -0.069969 0.924225 0.000000
vt -0.139938 0.924225 0.000000
vt -0.192415 0.930982 0.000000
vt -0.000000 0.969699 0.000000
vt -0.069969 0.949497 0.000000
vt -0.069969 0.930982 0.000000
vt -0.139938 0.930982 0.000000
vt -0.069969 0.968011 0.000000
vt -0.089906 0.977832 0.000000
vt -0.139938 0.968011 0.000000
vt -0.139938 0.949497 0.000000
vt -0.244891 0.887195 0.000000
vt -0.877692 -0.050000 0.000000
vt -0.825000 -0.050000 0.000000
vt -0.877221 0.050000 0.000000
vt -0.825000 0.050000 0.000000
vt -0.795000 0.485000 0.000000
vt -0.895000 0.485000 0.000000
vt -0.795000 0.480000 0.000000
vt -0.895000 0.480000 0.000000
vt -0.895000 0.480000 0.000000
vt -0.795000 0.480000 0.000000
vt -0.895000 0.485000 0.000000
vt -0.795000 0.485000 0.000000
vt 0.825000 -0.050000 0.000000
vt 0.950000 0.000000 0.000000
vt 0.825000 0.050000 0.000000
vt 0.951704 0.012941 0.000000
vt 0.956699 0.025000 0.000000
vt 1.000000 -0.050000 0.000000
vt 0.987059 -0.048296 0.000000
vt 0.975000 -0.043301 0.000000
vt 0.964645 -0.035355 0.000000
vt 0.956699 -0.025000 0.000000
vt 0.951704 -0.012941 0.000000
vt 0.964645 0.035355 0.000000
vt 0.975000 0.043301 0.000000
vt 0.987059 0.048296 0.000000
vt 1.000000 0.050000 0.000000
vt -0.825000 0.050000 0.000000
vt -0.925000 -0.945000 0.000000
vt -0.825000 -0.050000 0.000000
vt 0.925000 -0.945000 0.000000
vt 0.825000 -0.050000 0.000000
vt 0.825000 0.050000 0.000000
vt 0.925000 0.945000 0.000000
vt -0.925000 0.945000 0.000000
vt 0.000000 0.000000 0.000000
vt 0.016355 0.000000 0.000000
vt 0.000000 0.184779 0.000000
vt 0.017440 0.138584 0.000000
vt 0.017440 0.184779 0.000000
vt 0.034880 0.138584 0.000000
vt 0.034880 0.184779 0.000000
vt 0.052320 0.138584 0.000000
vt 0.052320 0.184779 0.000000
vt 0.066850 0.212662 0.000000
vt 0.052320 0.277168 0.000000
vt 0.061151 0.430860 0.000000
vt 0.052320 0.369558 0.000000
vt 0.052320 0.554337 0.000000
vt 0.034880 0.554337 0.000000
vt 0.034880 0.739116 0.000000
vt 0.017440 0.739116 0.000000
vt 0.017440 1.108673 0.000000
vt 0.000000 1.108673 0.000000
vt 0.000000 1.201063 0.000000
vt 0.000000 1.293452 0.000000
vt 0.017440 1.293452 0.000000
vt 0.000000 1.385842 0.000000
vt 0.017440 1.385842 0.000000
vt 0.000000 1.478231 0.000000
vt 0.032710 1.478231 0.000000
vt 0.034880 1.385842 0.000000
vt 0.055004 1.478231 0.000000
vt 0.043299 1.280298 0.000000
vt 0.034880 1.293452 0.000000
vt 0.034880 1.108673 0.000000
vt 0.032710 0.000000 0.000000
vt 0.017440 0.046195 0.000000
vt 0.017440 0.092389 0.000000
vt 0.034880 0.092389 0.000000
vt 0.052320 0.092389 0.000000
vt 0.069760 0.092389 0.000000
vt 0.070049 0.126466 0.000000
vt 0.073523 0.062005 0.000000
vt 0.069760 0.046195 0.000000
vt 0.077402 0.019977 0.000000
vt 0.070647 0.000000 0.000000
vt 0.079738 0.006756 0.000000
vt 0.081230 0.002168 0.000000
vt 0.081665 0.001330 0.000000
vt 0.082132 0.000665 0.000000
vt 0.082672 0.000185 0.000000
vt 0.082972 0.000047 0.000000
vt 0.083289 0.000000 0.000000
vt 0.034880 0.046195 0.000000
vt 0.045357 0.000000 0.000000
vt 0.052320 0.046195 0.000000
vt 0.058004 0.000000 0.000000
vt 0.056046 0.672569 0.000000
vt 0.052320 0.739116 0.000000
vt 0.051368 0.896609 0.000000
vt 0.046901 1.094061 0.000000
vt 0.000000 0.923894 0.000000
vt 0.000000 0.739116 0.000000
vt 0.000000 0.646726 0.000000
vt 0.017440 0.554337 0.000000
vt 0.000000 0.554337 0.000000
vt 0.017440 0.369558 0.000000
vt 0.000000 0.369558 0.000000
vt 0.017440 0.277168 0.000000
vt 0.034880 0.277168 0.000000
vt 0.034880 0.369558 0.000000
vt 0.156254 0.000000 0.000000
vt 0.170803 0.000000 0.000000
vt 0.156264 0.046713 0.000000
vt 0.166189 0.401404 0.000000
vt 0.156264 0.093427 0.000000
vt 0.156264 0.140140 0.000000
vt 0.141726 0.140140 0.000000
vt 0.141726 0.186853 0.000000
vt 0.127187 0.186853 0.000000
vt 0.127187 0.280280 0.000000
vt 0.112648 0.280280 0.000000
vt 0.112648 0.373706 0.000000
vt 0.098109 0.373706 0.000000
vt 0.098109 0.560559 0.000000
vt 0.083570 0.560559 0.000000
vt 0.083570 0.747412 0.000000
vt 0.069031 0.747412 0.000000
vt 0.069031 1.033210 0.000000
vt 0.066564 0.970520 0.000000
vt 0.070606 1.137083 0.000000
vt 0.083570 1.033210 0.000000
vt 0.074447 1.209102 0.000000
vt 0.081568 1.267605 0.000000
vt 0.098109 1.033210 0.000000
vt 0.094369 1.305884 0.000000
vt 0.098550 1.311620 0.000000
vt 0.112648 1.033210 0.000000
vt 0.103041 1.315728 0.000000
vt 0.105376 1.317167 0.000000
vt 0.107754 1.318193 0.000000
vt 0.110161 1.318807 0.000000
vt 0.111371 1.318959 0.000000
vt 0.112583 1.319008 0.000000
vt 0.113794 1.318954 0.000000
vt 0.115004 1.318797 0.000000
vt 0.117411 1.318173 0.000000
vt 0.119789 1.317137 0.000000
vt 0.122123 1.315689 0.000000
vt 0.126615 1.311563 0.000000
vt 0.127187 1.033210 0.000000
vt 0.130798 1.305811 0.000000
vt 0.143611 1.267481 0.000000
vt 0.141726 1.033210 0.000000
vt 0.150752 1.208958 0.000000
vt 0.154614 1.136933 0.000000
vt 0.156264 1.033210 0.000000
vt 0.158685 0.970389 0.000000
vt 0.156264 0.747412 0.000000
vt 0.161402 0.788005 0.000000
vt 0.156264 0.560559 0.000000
vt 0.156264 0.373706 0.000000
vt 0.156264 0.280280 0.000000
vt 0.141726 0.373706 0.000000
vt 0.141726 0.280280 0.000000
vt 0.127187 0.373706 0.000000
vt 0.063867 0.788167 0.000000
vt 0.069031 0.560559 0.000000
vt 0.083570 0.373706 0.000000
vt 0.098109 0.280280 0.000000
vt 0.112648 0.186853 0.000000
vt 0.127187 0.140140 0.000000
vt 0.141726 0.093427 0.000000
vt 0.059101 0.401466 0.000000
vt 0.069031 0.373706 0.000000
vt 0.083570 0.280280 0.000000
vt 0.098109 0.186853 0.000000
vt 0.112648 0.140140 0.000000
vt 0.127187 0.093427 0.000000
vt 0.141726 0.046713 0.000000
vt 0.054493 0.000000 0.000000
vt 0.069031 0.186853 0.000000
vt 0.069031 0.280280 0.000000
vt 0.069030 0.000000 0.000000
vt 0.069031 0.046713 0.000000
vt 0.069031 0.093427 0.000000
vt 0.069031 0.140140 0.000000
vt 0.083570 0.093427 0.000000
vt 0.083570 0.140140 0.000000
vt 0.098109 0.093427 0.000000
vt 0.098109 0.140140 0.000000
vt 0.112648 0.093427 0.000000
vt 0.083565 0.000000 0.000000
vt 0.083570 0.046713 0.000000
vt 0.098101 0.000000 0.000000
vt 0.098109 0.046713 0.000000
vt 0.112636 0.000000 0.000000
vt 0.112648 0.046713 0.000000
vt 0.127172 0.000000 0.000000
vt 0.127187 0.046713 0.000000
vt 0.141708 0.000000 0.000000
vt 0.112648 0.560559 0.000000
vt 0.127187 0.560559 0.000000
vt 0.112648 0.747412 0.000000
vt 0.127187 0.747412 0.000000
vt 0.141726 0.560559 0.000000
vt 0.141726 0.747412 0.000000
vt 0.156264 0.186853 0.000000
vt 0.098109 0.747412 0.000000
vt 0.083570 0.186853 0.000000
vt 0.012871 0.000000 0.000000
vt 0.000000 0.738445 0.000000
vt 0.000000 0.000000 0.000000
vt -0.014727 0.738445 0.000000
vt -0.016143 -0.000000 0.000000
vt -0.036675 0.379582 0.000000
vt -0.032281 -0.000000 0.000000
vt -0.045574 0.154250 0.000000
vt -0.048381 -0.000000 0.000000
vt -0.051717 0.062042 0.000000
vt -0.056485 0.021877 0.000000
vt 0.025741 0.000000 0.000000
vt 0.025741 0.184611 0.000000
vt 0.025741 0.369222 0.000000
vt 0.025741 0.553834 0.000000
vt 0.025741 0.646139 0.000000
vt 0.012871 0.738445 0.000000
vt 0.000000 1.107667 0.000000
vt -0.014727 1.107667 0.000000
vt -0.012551 1.207762 0.000000
vt -0.017900 1.025146 0.000000
vt 0.025741 0.738445 0.000000
vt 0.025741 0.923056 0.000000
vt 0.012871 1.107667 0.000000
vt 0.025741 1.107667 0.000000
vt 0.025741 1.199973 0.000000
vt 0.012871 1.292278 0.000000
vt 0.025741 1.292278 0.000000
vt 0.025741 1.384584 0.000000
vt 0.025741 1.476889 0.000000
vt 0.000000 1.476889 0.000000
vt 0.000000 1.292278 0.000000
vt -0.010308 1.346239 0.000000
vt -0.017377 1.476889 0.000000
vt -0.024029 0.817037 0.000000
vt -0.059591 0.007582 0.000000
vt -0.061469 0.002718 0.000000
vt -0.062074 0.001693 0.000000
vt -0.062757 0.000831 0.000000
vt -0.063557 0.000203 0.000000
vt -0.063998 0.000026 0.000000
vt -0.064464 -0.000000 0.000000
vt 0.000000 0.000000 0.000000
vt 0.014234 0.000000 0.000000
vt 0.000000 0.181958 0.000000
vt 0.028467 0.000000 0.000000
vt 0.000000 0.363917 0.000000
vt 0.019445 0.363917 0.000000
vt 0.000000 0.545875 0.000000
vt 0.019445 0.545875 0.000000
vt 0.000000 0.636854 0.000000
vt 0.000000 0.727833 0.000000
vt 0.019445 0.727833 0.000000
vt 0.000000 0.909791 0.000000
vt 0.019445 0.909791 0.000000
vt 0.000000 1.091750 0.000000
vt 0.019445 1.091750 0.000000
vt 0.000000 1.182729 0.000000
vt 0.019445 1.182729 0.000000
vt 0.000000 1.273708 0.000000
vt 0.019445 1.273708 0.000000
vt 0.000000 1.364687 0.000000
vt 0.019445 1.364687 0.000000
vt 0.000000 1.455666 0.000000
vt 0.038889 1.364687 0.000000
vt 0.050692 1.364687 0.000000
vt 0.050692 1.273708 0.000000
vt 0.062495 1.273708 0.000000
vt 0.062495 1.182729 0.000000
vt 0.074298 1.182729 0.000000
vt 0.074298 1.091750 0.000000
vt 0.086102 1.091750 0.000000
vt 0.086102 0.909791 0.000000
vt 0.097905 0.909791 0.000000
vt 0.097905 0.727833 0.000000
vt 0.109708 0.727833 0.000000
vt 0.109708 0.545875 0.000000
vt 0.121511 0.545875 0.000000
vt 0.121511 0.363917 0.000000
vt 0.133314 0.363917 0.000000
vt 0.128103 0.000000 0.000000
vt 0.142336 0.000000 0.000000
vt 0.042701 0.000000 0.000000
vt 0.038889 0.363917 0.000000
vt 0.038889 0.545875 0.000000
vt 0.038889 0.727833 0.000000
vt 0.038889 0.909791 0.000000
vt 0.038889 1.091750 0.000000
vt 0.038889 1.182729 0.000000
vt 0.038889 1.273708 0.000000
vt 0.056935 0.000000 0.000000
vt 0.050692 0.363917 0.000000
vt 0.050692 0.545875 0.000000
vt 0.050692 0.727833 0.000000
vt 0.050692 0.909791 0.000000
vt 0.050692 1.091750 0.000000
vt 0.050692 1.182729 0.000000
vt 0.062495 0.363917 0.000000
vt 0.071168 0.000000 0.000000
vt 0.074298 0.363917 0.000000
vt 0.085402 0.000000 0.000000
vt 0.086102 0.363917 0.000000
vt 0.099636 0.000000 0.000000
vt 0.097905 0.363917 0.000000
vt 0.109708 0.363917 0.000000
vt 0.097905 0.545875 0.000000
vt 0.113869 0.000000 0.000000
vt 0.145117 0.363917 0.000000
vt 0.156570 0.000000 0.000000
vt 0.156920 0.363917 0.000000
vt 0.168723 0.363917 0.000000
vt 0.156920 0.545875 0.000000
vt 0.168723 0.545875 0.000000
vt 0.156920 0.727833 0.000000
vt 0.168723 0.727833 0.000000
vt 0.156920 0.909791 0.000000
vt 0.168723 0.909791 0.000000
vt 0.156920 1.091750 0.000000
vt 0.168723 1.091750 0.000000
vt 0.156920 1.182729 0.000000
vt 0.168723 1.182729 0.000000
vt 0.156920 1.273708 0.000000
vt 0.168723 1.273708 0.000000
vt 0.156920 1.364687 0.000000
vt 0.168723 1.364687 0.000000
vt 0.227738 1.455666 0.000000
vt 0.180526 1.364687 0.000000
vt 0.192329 1.364687 0.000000
vt 0.192329 1.273708 0.000000
vt 0.204132 1.273708 0.000000
vt 0.204132 1.182729 0.000000
vt 0.215935 1.182729 0.000000
vt 0.215935 1.091750 0.000000
vt 0.227738 1.091750 0.000000
vt 0.227738 0.909791 0.000000
vt 0.215935 0.909791 0.000000
vt 0.227738 0.727833 0.000000
vt 0.215935 0.727833 0.000000
vt 0.227738 0.636854 0.000000
vt 0.215935 0.545875 0.000000
vt 0.227738 0.545875 0.000000
vt 0.227738 0.363917 0.000000
vt 0.215935 0.363917 0.000000
vt 0.227738 0.181958 0.000000
vt 0.213505 0.000000 0.000000
vt 0.227738 0.000000 0.000000
vt 0.170804 0.000000 0.000000
vt 0.180526 0.363917 0.000000
vt 0.180526 0.545875 0.000000
vt 0.180526 0.727833 0.000000
vt 0.180526 0.909791 0.000000
vt 0.180526 1.091750 0.000000
vt 0.180526 1.182729 0.000000
vt 0.180526 1.273708 0.000000
vt 0.185037 0.000000 0.000000
vt 0.192329 0.363917 0.000000
vt 0.192329 0.545875 0.000000
vt 0.192329 0.727833 0.000000
vt 0.192329 0.909791 0.000000
vt 0.192329 1.091750 0.000000
vt 0.192329 1.182729 0.000000
vt 0.199271 0.000000 0.000000
vt 0.204132 0.363917 0.000000
vt 0.204132 0.545875 0.000000
vt 0.204132 0.727833 0.000000
vt 0.204132 0.909791 0.000000
vt 0.204132 1.091750 0.000000
vt 0.227738 1.182729 0.000000
vt 0.215935 1.273708 0.000000
vt 0.204132 1.364687 0.000000
vt 0.227738 1.273708 0.000000
vt 0.215935 1.364687 0.000000
vt 0.227738 1.364687 0.000000
vt 0.145117 1.364687 0.000000
vt 0.133314 1.364687 0.000000
vt 0.121511 1.364687 0.000000
vt 0.133314 1.273708 0.000000
vt 0.121511 1.273708 0.000000
vt 0.133314 1.182729 0.000000
vt 0.121511 1.182729 0.000000
vt 0.133314 1.091750 0.000000
vt 0.121511 1.091750 0.000000
vt 0.133314 0.909791 0.000000
vt 0.121511 0.909791 0.000000
vt 0.133314 0.727833 0.000000
vt 0.121511 0.727833 0.000000
vt 0.133314 0.545875 0.000000
vt 0.145117 0.545875 0.000000
vt 0.145117 0.727833 0.000000
vt 0.145117 0.909791 0.000000
vt 0.145117 1.091750 0.000000
vt 0.145117 1.182729 0.000000
vt 0.145117 1.273708 0.000000
vt 0.086102 0.545875 0.000000
vt 0.086102 0.727833 0.000000
vt 0.074298 0.545875 0.000000
vt 0.074298 0.727833 0.000000
vt 0.074298 0.909791 0.000000
vt 0.062495 0.545875 0.000000
vt 0.062495 0.727833 0.000000
vt 0.062495 0.909791 0.000000
vt 0.062495 1.091750 0.000000
vt 0.109708 0.909791 0.000000
vt 0.109708 1.091750 0.000000
vt 0.109708 1.182729 0.000000
vt 0.109708 1.273708 0.000000
vt 0.109708 1.364687 0.000000
vt 0.097905 1.091750 0.000000
vt 0.086102 1.182729 0.000000
vt 0.074298 1.273708 0.000000
vt 0.062495 1.364687 0.000000
vt 0.097905 1.182729 0.000000
vt 0.097905 1.273708 0.000000
vt 0.097905 1.364687 0.000000
vt 0.086102 1.273708 0.000000
vt 0.074298 1.364687 0.000000
vt 0.086102 1.364687 0.000000
vt 0.112798 -0.059189 0.000000
vt 0.116777 -0.051099 0.000000
vt -1.304542 -0.051099 0.000000
vt 0.112798 -0.043009 0.000000
vt -1.306134 -0.043009 0.000000
vt 0.101132 -0.034891 0.000000
vt -1.310800 -0.034891 0.000000
vt 0.082574 -0.026721 0.000000
vt -1.318224 -0.026721 0.000000
vt 0.058389 -0.018476 0.000000
vt -1.327898 -0.018476 0.000000
vt 0.030224 -0.010136 0.000000
vt -1.339164 -0.010136 0.000000
vt 0.000000 -0.001688 0.000000
vt -1.351253 -0.001688 0.000000
vt -0.030224 0.006875 0.000000
vt -1.363343 0.006875 0.000000
vt -0.058389 0.015552 0.000000
vt -1.374609 0.015552 0.000000
vt -0.082574 0.024334 0.000000
vt -1.384283 0.024334 0.000000
vt -0.101132 0.033203 0.000000
vt -1.391706 0.033203 0.000000
vt -0.112798 0.042134 0.000000
vt -1.396373 0.042134 0.000000
vt -0.116777 0.051099 0.000000
vt -1.397964 0.051099 0.000000
vt -0.112798 0.060064 0.000000
vt -1.396373 0.060064 0.000000
vt -0.101132 0.068995 0.000000
vt -1.391706 0.068995 0.000000
vt -0.082574 0.077864 0.000000
vt -1.384283 0.077864 0.000000
vt -0.058389 0.086646 0.000000
vt -1.374609 0.086646 0.000000
vt -0.030224 0.095323 0.000000
vt -1.363343 0.095323 0.000000
vt 0.000000 0.103886 0.000000
vt -1.351253 0.103886 0.000000
vt -1.351253 -0.100510 0.000000
vt 0.000000 -0.100510 0.000000
vt -1.339164 -0.092062 0.000000
vt 0.030224 -0.092062 0.000000
vt -1.327898 -0.083722 0.000000
vt 0.058389 -0.083722 0.000000
vt -1.318224 -0.075477 0.000000
vt 0.082574 -0.075477 0.000000
vt -1.310800 -0.067307 0.000000
vt 0.101132 -0.067307 0.000000
vt -1.306134 -0.059189 0.000000
vt 1.050000 0.000000 0.000000
vt 1.048296 -0.012941 0.000000
vt 1.050000 -0.050000 0.000000
vt 1.043301 -0.025000 0.000000
vt 1.035355 -0.035355 0.000000
vt 1.025000 -0.043301 0.000000
vt 1.012941 -0.048296 0.000000
vt 1.000000 -0.050000 0.000000
vt 1.000000 0.050000 0.000000
vt 1.012941 0.048296 0.000000
vt 1.050000 0.050000 0.000000
vt 1.025000 0.043301 0.000000
vt 1.035355 0.035355 0.000000
vt 1.043301 0.025000 0.000000
vt 1.048296 0.012941 0.000000
vt 1.050000 0.000000 0.000000
vt -0.000000 0.000000 0.000000
vt -1.875000 0.015000 0.000000
vt -2.100000 0.000000 0.000000
vt -1.927692 0.015000 0.000000
vt -2.100000 0.015000 0.000000
vt -2.100000 0.025126 0.000000
vt -0.000000 0.015000 0.000000
vt -0.050000 0.015000 0.000000
vt -0.225000 0.015000 0.000000
vt -1.875000 0.020000 0.000000
vt -0.225000 0.020000 0.000000
vt -0.100000 0.015000 0.000000
vt -0.100000 0.000000 0.000000
vt -0.050000 0.015000 0.000000
vt -0.000000 0.000000 0.000000
vt -0.000000 0.015000 0.000000
vt -0.000000 0.000000 0.000000
vt -1.875000 0.015000 0.000000
vt -2.100000 0.000000 0.000000
vt -2.050000 0.015000 0.000000
vt -2.100000 0.015000 0.000000
vt -0.000000 0.015000 0.000000
vt -0.172779 0.015000 0.000000
vt -0.225000 0.015000 0.000000
vt -1.875000 0.020000 0.000000
vt -0.225000 0.020000 0.000000
vt 0.000000 0.025223 0.000000
vt -0.080996 0.017897 0.000000
vt 0.000000 0.000000 0.000000
vt 3.000000 0.000000 0.000000
vt 0.000000 0.500000 0.000000
vt 3.000000 0.500000 0.000000
vt 1.614146 0.304187 0.000000
vt 1.620770 0.285553 0.000000
vt 3.000000 0.500000 0.000000
vt 1.624795 0.260307 0.000000
vt 3.000000 0.000000 0.000000
vt 1.623617 0.234769 0.000000
vt 1.618291 0.213274 0.000000
vt 1.609188 0.193088 0.000000
vt 1.596733 0.174745 0.000000
vt 1.581351 0.158782 0.000000
vt 1.563466 0.145731 0.000000
vt 1.543505 0.136129 0.000000
vt 1.522114 0.130434 0.000000
vt 1.500044 0.128658 0.000000
vt 0.000126 0.000000 0.000000
vt 1.477967 0.130694 0.000000
vt 1.456557 0.136434 0.000000
vt 1.436487 0.145770 0.000000
vt 1.418431 0.158595 0.000000
vt 1.403017 0.174537 0.000000
vt 1.390644 0.192949 0.000000
vt 1.381653 0.213228 0.000000
vt 1.376383 0.234769 0.000000
vt 0.000000 0.000000 0.000000
vt 1.375003 0.253312 0.000000
vt 0.000000 0.500000 0.000000
vt 1.376383 0.271854 0.000000
vt 1.382021 0.294434 0.000000
vt 1.391744 0.315592 0.000000
vt 1.405142 0.334626 0.000000
vt 1.421804 0.350833 0.000000
vt 1.439319 0.362593 0.000000
vt 1.458570 0.371217 0.000000
vt 1.478990 0.376342 0.000000
vt 1.500000 0.377979 0.000000
vt 1.521014 0.376185 0.000000
vt 1.541447 0.371015 0.000000
vt 1.560714 0.362526 0.000000
vt 1.578236 0.350801 0.000000
vt 1.592607 0.337225 0.000000
vt 1.604668 0.321549 0.000000
vt 1.125000 0.500000 0.000000
vt 0.000000 0.500000 0.000000
vt 1.125000 0.150000 0.000000
vt 0.000000 0.000000 0.000000
vt 3.870986 0.150000 0.000000
vt 5.000000 0.000000 0.000000
vt 5.000000 0.500000 0.000000
vt 3.870986 0.500000 0.000000
vt 2.500000 1.499874 0.000000
vt 2.500000 1.500000 0.000000
vt -2.499982 1.499874 0.000000
vt -2.500000 1.500000 0.000000
vt -2.500000 -1.500000 0.000000
vt -2.499982 -1.500000 0.000000
vt 0.941664 -2.093872 0.000000
vt 0.926039 -2.272835 0.000000
vt 0.941664 -2.314334 0.000000
vt 0.922133 -2.427807 0.000000
vt 0.937758 -2.469306 0.000000
vt 0.918227 -2.582779 0.000000
vt 0.933852 -2.624278 0.000000
vt 0.914321 -2.737751 0.000000
vt 0.929946 -2.779250 0.000000
vt 0.910414 -2.892723 0.000000
vt 0.926039 -2.934222 0.000000
vt 0.906508 -3.047695 0.000000
vt 0.922133 -3.089194 0.000000
vt 0.902602 -3.202667 0.000000
vt 0.918227 -3.244166 0.000000
vt 0.898696 -3.357639 0.000000
vt 0.914321 -3.399138 0.000000
vt 0.894789 -3.512611 0.000000
vt 0.910414 -3.554110 0.000000
vt 0.890883 -3.667583 0.000000
vt 0.906508 -3.709082 0.000000
vt 0.886977 -3.822555 0.000000
vt 0.902602 -3.864054 0.000000
vt 0.902602 4.070510 0.000000
vt 0.886977 4.112009 0.000000
vt 0.883071 3.957037 0.000000
vt 0.898696 3.915538 0.000000
vt 0.879164 3.802065 0.000000
vt 0.894789 3.760566 0.000000
vt 0.875258 3.647093 0.000000
vt 0.890883 3.605594 0.000000
vt 0.871352 3.492121 0.000000
vt 0.886977 3.450622 0.000000
vt 0.867446 3.337149 0.000000
vt 0.883071 3.295650 0.000000
vt 0.863539 3.182177 0.000000
vt 0.879164 3.140678 0.000000
vt 0.859633 3.027205 0.000000
vt 0.875258 2.985706 0.000000
vt 0.855727 2.872233 0.000000
vt 0.871352 2.830734 0.000000
vt 0.851821 2.717261 0.000000
vt 0.867446 2.675762 0.000000
vt 0.847914 2.562289 0.000000
vt 0.863539 2.520790 0.000000
vt 0.844008 2.407318 0.000000
vt 0.859633 2.365818 0.000000
vt 0.840102 2.252346 0.000000
vt 0.855727 2.210846 0.000000
vt 0.836196 2.097374 0.000000
vt 0.851821 2.055874 0.000000
vt 0.832289 1.942402 0.000000
vt 0.847914 1.900903 0.000000
vt 0.828383 1.787430 0.000000
vt 0.844008 1.745931 0.000000
vt 0.824477 1.632458 0.000000
vt 0.840102 1.590959 0.000000
vt 0.820571 1.477486 0.000000
vt 0.836196 1.435987 0.000000
vt 0.816664 1.322514 0.000000
vt 0.832289 1.281015 0.000000
vt 0.812758 1.167542 0.000000
vt 0.828383 1.126043 0.000000
vt 0.808852 1.012570 0.000000
vt 0.824477 0.971071 0.000000
vt 0.804946 0.857598 0.000000
vt 0.820571 0.816099 0.000000
vt 0.801039 0.702626 0.000000
vt 0.816664 0.661127 0.000000
vt 0.797133 0.547654 0.000000
vt 0.812758 0.506155 0.000000
vt 0.793227 0.392682 0.000000
vt 0.808852 0.351183 0.000000
vt 0.789321 0.237710 0.000000
vt 0.804946 0.196211 0.000000
vt 0.785414 0.082738 0.000000
vt 0.801039 0.041239 0.000000
vt 0.781508 -0.072234 0.000000
vt 0.797133 -0.113733 0.000000
vt 0.777602 -0.227206 0.000000
vt 0.793227 -0.268705 0.000000
vt 0.773696 -0.382177 0.000000
vt 0.789321 -0.423677 0.000000
vt 0.769789 -0.537149 0.000000
vt 0.785414 -0.578649 0.000000
vt 0.765883 -0.692121 0.000000
vt 0.781508 -0.733621 0.000000
vt 0.761977 -0.847093 0.000000
vt 0.777602 -0.888592 0.000000
vt 0.758071 -1.002065 0.000000
vt 0.773696 -1.043564 0.000000
vt 0.754164 -1.157037 0.000000
vt 0.769789 -1.198536 0.000000
vt 0.750258 -1.312009 0.000000
vt 0.765883 -1.353508 0.000000
vt 0.746352 -1.466981 0.000000
vt 0.761977 -1.508480 0.000000
vt 0.742446 -1.621953 0.000000
vt 0.758071 -1.663452 0.000000
vt 0.738539 -1.776925 0.000000
vt 0.754164 -1.818424 0.000000
vt 0.734633 -1.931897 0.000000
vt 0.750258 -1.973396 0.000000
vt 0.730727 -2.086869 0.000000
vt 0.746352 -2.128368 0.000000
vt 0.726821 -2.241841 0.000000
vt 0.742446 -2.283340 0.000000
vt 0.722914 -2.396813 0.000000
vt 0.738539 -2.438312 0.000000
vt 0.719008 -2.551785 0.000000
vt 0.734633 -2.593284 0.000000
vt 0.715102 -2.706757 0.000000
vt 0.730727 -2.748256 0.000000
vt 0.711196 -2.861729 0.000000
vt 0.726821 -2.903228 0.000000
vt 0.707289 -3.016700 0.000000
vt 0.722914 -3.058200 0.000000
vt 0.703383 -3.171672 0.000000
vt 0.719008 -3.213172 0.000000
vt 0.699477 -3.326644 0.000000
vt 0.715102 -3.368144 0.000000
vt 0.695571 -3.481616 0.000000
vt 0.711196 -3.523116 0.000000
vt 0.691664 -3.636588 0.000000
vt 0.707289 -3.678087 0.000000
vt 0.687758 -3.791560 0.000000
vt 0.703383 -3.833059 0.000000
vt 0.683852 -3.946532 0.000000
vt 0.699477 -3.988031 0.000000
vt 0.679946 -4.101504 0.000000
vt 0.699477 3.946532 0.000000
vt 0.679946 3.833059 0.000000
vt 0.695571 3.791560 0.000000
vt 0.676039 3.678087 0.000000
vt 0.691664 3.636588 0.000000
vt 0.672133 3.523116 0.000000
vt 0.687758 3.481616 0.000000
vt 0.668227 3.368144 0.000000
vt 0.683852 3.326644 0.000000
vt 0.664321 3.213172 0.000000
vt 0.679946 3.171672 0.000000
vt 0.660414 3.058200 0.000000
vt 0.676039 3.016700 0.000000
vt 0.656508 2.903228 0.000000
vt 0.672133 2.861729 0.000000
vt 0.652602 2.748256 0.000000
vt 0.668227 2.706757 0.000000
vt 0.648696 2.593284 0.000000
vt 0.664321 2.551785 0.000000
vt 0.644789 2.438312 0.000000
vt 0.660414 2.396813 0.000000
vt 0.640883 2.283340 0.000000
vt 0.656508 2.241841 0.000000
vt 0.636977 2.128368 0.000000
vt 0.652602 2.086869 0.000000
vt 0.633071 1.973396 0.000000
vt 0.648696 1.931897 0.000000
vt 0.629164 1.818424 0.000000
vt 0.644789 1.776925 0.000000
vt 0.625258 1.663452 0.000000
vt 0.640883 1.621953 0.000000
vt 0.621352 1.508480 0.000000
vt 0.636977 1.466981 0.000000
vt 0.617446 1.353508 0.000000
vt 0.633071 1.312009 0.000000
vt 0.613539 1.198536 0.000000
vt 0.629164 1.157037 0.000000
vt 0.609633 1.043564 0.000000
vt 0.625258 1.002065 0.000000
vt 0.605727 0.888592 0.000000
vt 0.621352 0.847093 0.000000
vt 0.601821 0.733621 0.000000
vt 0.617446 0.692121 0.000000
vt 0.597914 0.578649 0.000000
vt 0.613539 0.537149 0.000000
vt 0.594008 0.423677 0.000000
vt 0.609633 0.382177 0.000000
vt 0.590102 0.268705 0.000000
vt 0.605727 0.227206 0.000000
vt 0.586196 0.113733 0.000000
vt 0.601821 0.072234 0.000000
vt 0.582289 -0.041239 0.000000
vt 0.597914 -0.082738 0.000000
vt 0.578383 -0.196211 0.000000
vt 0.594008 -0.237710 0.000000
vt 0.574477 -0.351183 0.000000
vt 0.590102 -0.392682 0.000000
vt 0.570571 -0.506155 0.000000
vt 0.586196 -0.547654 0.000000
vt 0.566664 -0.661127 0.000000
vt 0.582289 -0.702626 0.000000
vt 0.562758 -0.816099 0.000000
vt 0.578383 -0.857598 0.000000
vt 0.558852 -0.971071 0.000000
vt 0.574477 -1.012570 0.000000
vt 0.554946 -1.126043 0.000000
vt 0.570571 -1.167542 0.000000
vt 0.551039 -1.281015 0.000000
vt 0.566664 -1.322514 0.000000
vt 0.547133 -1.435987 0.000000
vt 0.562758 -1.477486 0.000000
vt 0.543227 -1.590959 0.000000
vt 0.558852 -1.632458 0.000000
vt 0.539321 -1.745931 0.000000
vt 0.554946 -1.787430 0.000000
vt 0.535414 -1.900903 0.000000
vt 0.551039 -1.942402 0.000000
vt 0.531508 -2.055874 0.000000
vt 0.547133 -2.097374 0.000000
vt 0.527602 -2.210846 0.000000
vt 0.543227 -2.252346 0.000000
vt 0.523696 -2.365818 0.000000
vt 0.539321 -2.407318 0.000000
vt 0.519789 -2.520790 0.000000
vt 0.535414 -2.562289 0.000000
vt 0.515883 -2.675762 0.000000
vt 0.531508 -2.717261 0.000000
vt 0.511977 -2.830734 0.000000
vt 0.527602 -2.872233 0.000000
vt 0.508071 -2.985706 0.000000
vt 0.523696 -3.027205 0.000000
vt 0.504164 -3.140678 0.000000
vt 0.519789 -3.182177 0.000000
vt 0.500258 -3.295650 0.000000
vt 0.515883 -3.337149 0.000000
vt 0.496352 -3.450622 0.000000
vt 0.511977 -3.492121 0.000000
vt 0.492446 -3.605594 0.000000
vt 0.508071 -3.647093 0.000000
vt 0.488539 -3.760566 0.000000
vt 0.504164 -3.802065 0.000000
vt 0.484633 -3.915538 0.000000
vt 0.500258 -3.957037 0.000000
vt 0.500258 3.977527 0.000000
vt 0.484633 4.019026 0.000000
vt 0.480727 3.864054 0.000000
vt 0.496352 3.822555 0.000000
vt 0.476821 3.709082 0.000000
vt 0.492446 3.667583 0.000000
vt 0.472914 3.554110 0.000000
vt 0.488539 3.512611 0.000000
vt 0.469008 3.399138 0.000000
vt 0.484633 3.357639 0.000000
vt 0.465102 3.244166 0.000000
vt 0.480727 3.202667 0.000000
vt 0.461196 3.089194 0.000000
vt 0.476821 3.047695 0.000000
vt 0.457289 2.934222 0.000000
vt 0.472914 2.892723 0.000000
vt 0.453383 2.779250 0.000000
vt 0.469008 2.737751 0.000000
vt 0.449477 2.624278 0.000000
vt 0.465102 2.582779 0.000000
vt 0.445571 2.469306 0.000000
vt 0.461196 2.427807 0.000000
vt 0.441664 2.314334 0.000000
vt 0.457289 2.272835 0.000000
vt 0.441664 2.093872 0.000000
vt 0.453383 2.117863 0.000000
vt 0.449477 1.962891 0.000000
vt 0.441664 1.873410 0.000000
vt 0.445571 1.807919 0.000000
vt 0.441664 1.652947 0.000000
vt 0.941664 -1.873410 0.000000
vt 0.933852 -1.962891 0.000000
vt 0.929946 -2.117863 0.000000
vt 0.941664 -1.652947 0.000000
vt 0.937758 -1.807919 0.000000
vt -0.008936 33.432298 0.000000
vt -0.128986 33.347955 0.000000
vt -0.000098 33.272329 0.000000
vt -0.128986 33.199724 0.000000
vt -0.000045 33.124115 0.000000
vt -0.128986 33.051505 0.000000
vt -0.000389 32.975890 0.000000
vt -0.128986 32.903308 0.000000
vt -0.000715 32.827748 0.000000
vt -0.128986 32.755202 0.000000
vt -0.000760 32.679665 0.000000
vt -0.128986 32.607111 0.000000
vt -0.000492 32.531539 0.000000
vt -0.128986 32.458942 0.000000
vt -0.000114 32.383317 0.000000
vt -0.128986 32.310710 0.000000
vt -0.000035 32.235102 0.000000
vt -0.128986 32.162493 0.000000
vt -0.000368 32.086875 0.000000
vt -0.128986 32.014291 0.000000
vt -0.000704 31.938728 0.000000
vt -0.128986 31.866182 0.000000
vt -0.000766 31.790645 0.000000
vt -0.128986 31.718093 0.000000
vt -0.000511 31.642523 0.000000
vt -0.128986 31.569928 0.000000
vt -0.000131 31.494305 0.000000
vt -0.128986 31.421696 0.000000
vt -0.000025 31.346089 0.000000
vt -0.128986 31.273480 0.000000
vt -0.000347 31.197861 0.000000
vt -0.128986 31.125275 0.000000
vt -0.000691 31.049709 0.000000
vt -0.128986 30.977161 0.000000
vt -0.000772 30.901625 0.000000
vt -0.128986 30.829074 0.000000
vt -0.000530 30.753507 0.000000
vt -0.128986 30.680915 0.000000
vt -0.000148 30.605293 0.000000
vt -0.128986 30.532683 0.000000
vt -0.000017 30.457076 0.000000
vt -0.128986 30.384468 0.000000
vt -0.000326 30.308847 0.000000
vt -0.128986 30.236258 0.000000
vt -0.000678 30.160689 0.000000
vt -0.128986 30.088141 0.000000
vt -0.000776 30.012604 0.000000
vt -0.128986 29.940055 0.000000
vt -0.000549 29.864491 0.000000
vt -0.128986 29.791901 0.000000
vt -0.000166 29.716281 0.000000
vt -0.128986 29.643669 0.000000
vt -0.000011 29.568062 0.000000
vt -0.128986 29.495456 0.000000
vt -0.000305 29.419833 0.000000
vt -0.128986 29.347242 0.000000
vt -0.000664 29.271670 0.000000
vt -0.128986 29.199121 0.000000
vt -0.000779 29.123583 0.000000
vt -0.128986 29.051035 0.000000
vt -0.000568 28.975474 0.000000
vt -0.128986 28.902887 0.000000
vt -0.000185 28.827269 0.000000
vt -0.128986 28.754657 0.000000
vt -0.000006 28.679048 0.000000
vt -0.128986 28.606444 0.000000
vt -0.000284 28.530820 0.000000
vt -0.128986 28.458226 0.000000
vt -0.000650 28.382652 0.000000
vt -0.128986 28.310100 0.000000
vt -0.000782 28.234563 0.000000
vt -0.128986 28.162016 0.000000
vt -0.000585 28.086457 0.000000
vt -0.128986 28.013872 0.000000
vt -0.000204 27.938257 0.000000
vt -0.128986 27.865644 0.000000
vt -0.000002 27.790033 0.000000
vt -0.128986 27.717432 0.000000
vt -0.000264 27.641806 0.000000
vt -0.128986 27.569211 0.000000
vt -0.000634 27.493633 0.000000
vt -0.128986 27.421080 0.000000
vt -0.000783 27.345542 0.000000
vt -0.128986 27.272996 0.000000
vt -0.000603 27.197440 0.000000
vt -0.128986 27.124857 0.000000
vt -0.000224 27.049245 0.000000
vt -0.128986 26.976631 0.000000
vt -0.000000 26.901018 0.000000
vt -0.128986 26.828420 0.000000
vt -0.000243 26.752793 0.000000
vt -0.128986 26.680196 0.000000
vt -0.000618 26.604615 0.000000
vt -0.128986 26.532060 0.000000
vt -0.000783 26.456521 0.000000
vt -0.128986 26.383976 0.000000
vt -0.000619 26.308423 0.000000
vt -0.128986 26.235842 0.000000
vt -0.000244 26.160233 0.000000
vt -0.128986 26.087619 0.000000
vt -0.000000 26.012002 0.000000
vt -0.128986 25.939407 0.000000
vt -0.000223 25.863781 0.000000
vt -0.128986 25.791181 0.000000
vt -0.000601 25.715597 0.000000
vt -0.128986 25.643040 0.000000
vt -0.000783 25.567500 0.000000
vt -0.128986 25.494956 0.000000
vt -0.000635 25.419405 0.000000
vt -0.128986 25.346827 0.000000
vt -0.000264 25.271220 0.000000
vt -0.128986 25.198607 0.000000
vt -0.000002 25.122987 0.000000
vt -0.128986 25.050395 0.000000
vt -0.000204 24.974768 0.000000
vt -0.128986 24.902166 0.000000
vt -0.000584 24.826579 0.000000
vt -0.128986 24.754021 0.000000
vt -0.000781 24.678480 0.000000
vt -0.128986 24.605936 0.000000
vt -0.000651 24.530387 0.000000
vt -0.128986 24.457811 0.000000
vt -0.000285 24.382208 0.000000
vt -0.128986 24.309595 0.000000
vt -0.000005 24.233972 0.000000
vt -0.128986 24.161382 0.000000
vt -0.000185 24.085755 0.000000
vt -0.128986 24.013152 0.000000
vt -0.000566 23.937562 0.000000
vt -0.128986 23.865001 0.000000
vt -0.000779 23.789459 0.000000
vt -0.128986 23.716916 0.000000
vt -0.000665 23.641368 0.000000
vt -0.128986 23.568796 0.000000
vt -0.000306 23.493195 0.000000
vt -0.128986 23.420583 0.000000
vt -0.000010 23.344958 0.000000
vt -0.128986 23.272369 0.000000
vt -0.000166 23.196743 0.000000
vt -0.128986 23.124138 0.000000
vt -0.000548 23.048545 0.000000
vt -0.128986 22.975982 0.000000
vt -0.000776 22.900438 0.000000
vt -0.128986 22.827895 0.000000
vt -0.000679 22.752350 0.000000
vt -0.128986 22.679779 0.000000
vt -0.000327 22.604182 0.000000
vt -0.128986 22.531571 0.000000
vt -0.000017 22.455944 0.000000
vt -0.128986 22.383356 0.000000
vt -0.000148 22.307730 0.000000
vt -0.128986 22.235124 0.000000
vt -0.000529 22.159528 0.000000
vt -0.128986 22.086963 0.000000
vt -0.000771 22.011417 0.000000
vt -0.128986 21.938875 0.000000
vt -0.000692 21.863331 0.000000
vt -0.128986 21.790763 0.000000
vt -0.000348 21.715168 0.000000
vt -0.128986 21.642559 0.000000
vt -0.000025 21.566931 0.000000
vt -0.128986 21.494342 0.000000
vt -0.000131 21.418718 0.000000
vt -0.128986 21.346110 0.000000
vt -0.000510 21.270511 0.000000
vt -0.128986 21.197944 0.000000
vt -0.000766 21.122397 0.000000
vt -0.128986 21.049854 0.000000
vt -0.000705 20.974312 0.000000
vt -0.128986 20.901746 0.000000
vt -0.000369 20.826155 0.000000
vt -0.128986 20.753546 0.000000
vt -0.000034 20.677918 0.000000
vt -0.128986 20.605328 0.000000
vt -0.000114 20.529706 0.000000
vt -0.128986 20.457097 0.000000
vt -0.000490 20.381495 0.000000
vt -0.128986 20.308925 0.000000
vt -0.000760 20.233376 0.000000
vt -0.128986 20.160834 0.000000
vt -0.000716 20.085293 0.000000
vt -0.128986 20.012729 0.000000
vt -0.000390 19.937141 0.000000
vt -0.128986 19.864534 0.000000
vt -0.000045 19.788905 0.000000
vt -0.128986 19.716314 0.000000
vt -0.000098 19.640694 0.000000
vt -0.128986 19.568084 0.000000
vt -0.000470 19.492479 0.000000
vt -0.128986 19.419907 0.000000
vt -0.000752 19.344356 0.000000
vt -0.128986 19.271813 0.000000
vt -0.000727 19.196273 0.000000
vt -0.128986 19.123712 0.000000
vt -0.000411 19.048127 0.000000
vt -0.128986 18.975522 0.000000
vt -0.000057 18.899893 0.000000
vt -0.128986 18.827299 0.000000
vt -0.000083 18.751681 0.000000
vt -0.128986 18.679071 0.000000
vt -0.000450 18.603463 0.000000
vt -0.128986 18.530889 0.000000
vt -0.000744 18.455336 0.000000
vt -0.128986 18.382792 0.000000
vt -0.000736 18.307253 0.000000
vt -0.128986 18.234694 0.000000
vt -0.000432 18.159112 0.000000
vt -0.128986 18.086509 0.000000
vt -0.000070 18.010881 0.000000
vt -0.128986 17.938283 0.000000
vt -0.000069 17.862669 0.000000
vt -0.128986 17.790058 0.000000
vt -0.000430 17.714448 0.000000
vt -0.128986 17.641871 0.000000
vt -0.000735 17.566315 0.000000
vt -0.128986 17.493772 0.000000
vt -0.000745 17.418234 0.000000
vt -0.128986 17.345676 0.000000
vt -0.000452 17.270097 0.000000
vt -0.128986 17.197496 0.000000
vt -0.000084 17.121869 0.000000
vt -0.128986 17.049267 0.000000
vt -0.000056 16.973656 0.000000
vt -0.128986 16.901046 0.000000
vt -0.000409 16.825433 0.000000
vt -0.128986 16.752854 0.000000
vt -0.000725 16.677295 0.000000
vt -0.122096 16.606071 0.000000
vt -0.000753 16.529213 0.000000
vt -0.114163 16.458496 0.000000
vt -0.000473 16.381082 0.000000
vt -0.105938 16.310071 0.000000
vt -0.000099 16.232857 0.000000
vt -0.097766 16.160741 0.000000
vt -0.000045 16.084644 0.000000
vt -0.090070 16.010909 0.000000
vt -0.000388 15.936418 0.000000
vt -0.082552 15.860533 0.000000
vt -0.000715 15.788276 0.000000
vt -0.074772 15.709077 0.000000
vt -0.000760 15.640193 0.000000
vt -0.066587 15.556811 0.000000
vt -0.000493 15.492067 0.000000
vt -0.058124 15.403908 0.000000
vt -0.000115 15.343845 0.000000
vt -0.049730 15.249780 0.000000
vt -0.000034 15.195631 0.000000
vt -0.041806 15.094718 0.000000
vt -0.000367 15.047403 0.000000
vt -0.034003 14.939153 0.000000
vt -0.000703 14.899256 0.000000
vt -0.025885 14.782463 0.000000
vt -0.000767 14.751173 0.000000
vt -0.017341 14.624750 0.000000
vt -0.000512 14.603051 0.000000
vt -0.008578 14.466337 0.000000
vt -0.000132 14.454833 0.000000
vt -0.000025 14.306617 0.000000
vt -0.128986 33.496130 0.000000
vt -0.017594 33.591217 0.000000
vt -0.128986 33.644223 0.000000
vt -0.025829 33.749034 0.000000
vt -0.128986 33.792326 0.000000
vt -0.033727 33.906052 0.000000
vt -0.128986 33.940517 0.000000
vt -0.041632 34.061765 0.000000
vt -0.128986 34.088739 0.000000
vt -0.049996 34.216517 0.000000
vt -0.128986 34.236968 0.000000
vt -0.058541 34.370781 0.000000
vt -0.128986 34.385148 0.000000
vt -0.066805 34.523707 0.000000
vt -0.128986 34.533244 0.000000
vt -0.074653 34.675688 0.000000
vt -0.128986 34.681343 0.000000
vt -0.082246 34.827338 0.000000
vt -0.128986 34.829530 0.000000
vt -0.089931 34.977889 0.000000
vt -0.128986 34.977755 0.000000
vt -0.098074 35.127495 0.000000
vt -0.128986 35.125981 0.000000
vt -0.106348 35.276661 0.000000
vt -0.128986 35.274166 0.000000
vt -0.128986 35.422265 0.000000
vt -0.114342 35.424739 0.000000
vt -0.128986 35.570361 0.000000
vt -0.121927 35.571818 0.000000
vt -0.128986 35.718543 0.000000
vt -0.007134 36.497726 0.000000
vt -0.128286 36.426479 0.000000
vt -0.000000 36.350936 0.000000
vt -0.128218 36.278394 0.000000
vt -0.000000 36.202847 0.000000
vt -0.128468 36.130281 0.000000
vt -0.000000 36.054683 0.000000
vt -0.128848 35.982076 0.000000
vt -0.000000 35.906451 0.000000
vt -0.128964 35.833863 0.000000
vt -0.000000 35.758235 0.000000
vt -0.128647 35.685625 0.000000
vt -0.000000 35.610029 0.000000
vt -0.128299 35.537460 0.000000
vt -0.000000 35.461916 0.000000
vt -0.128213 35.389373 0.000000
vt -0.000000 35.313828 0.000000
vt -0.128449 35.241264 0.000000
vt -0.000000 35.165670 0.000000
vt -0.128831 35.093063 0.000000
vt -0.000000 35.017437 0.000000
vt -0.128972 34.944849 0.000000
vt -0.000000 34.869223 0.000000
vt -0.128668 34.796612 0.000000
vt -0.000000 34.721013 0.000000
vt -0.128312 34.648441 0.000000
vt -0.000000 34.572895 0.000000
vt -0.128209 34.500352 0.000000
vt -0.000000 34.424809 0.000000
vt -0.128430 34.352247 0.000000
vt -0.000000 34.276656 0.000000
vt -0.128812 34.204051 0.000000
vt -0.000000 34.128424 0.000000
vt -0.128978 34.055836 0.000000
vt -0.000000 33.980211 0.000000
vt -0.128688 33.907599 0.000000
vt -0.000000 33.831997 0.000000
vt -0.128326 33.759423 0.000000
vt -0.000000 33.683875 0.000000
vt -0.128206 33.611332 0.000000
vt -0.000000 33.535790 0.000000
vt -0.128412 33.463230 0.000000
vt -0.000000 33.387642 0.000000
vt -0.128793 33.315039 0.000000
vt -0.000000 33.239412 0.000000
vt -0.128982 33.166821 0.000000
vt -0.000000 33.091199 0.000000
vt -0.128709 33.018586 0.000000
vt -0.000000 32.942981 0.000000
vt -0.128341 32.870405 0.000000
vt -0.000000 32.794855 0.000000
vt -0.128204 32.722311 0.000000
vt -0.000000 32.646770 0.000000
vt -0.128394 32.574213 0.000000
vt -0.000000 32.498627 0.000000
vt -0.128774 32.426026 0.000000
vt -0.000000 32.350399 0.000000
vt -0.128985 32.277806 0.000000
vt -0.000000 32.202187 0.000000
vt -0.128730 32.129574 0.000000
vt -0.000000 32.053966 0.000000
vt -0.128357 31.981387 0.000000
vt -0.000000 31.905835 0.000000
vt -0.128203 31.833290 0.000000
vt -0.000000 31.757751 0.000000
vt -0.128377 31.685195 0.000000
vt -0.000000 31.609612 0.000000
vt -0.128754 31.537013 0.000000
vt -0.000000 31.461387 0.000000
vt -0.128986 31.388791 0.000000
vt -0.000000 31.313175 0.000000
vt -0.128750 31.240561 0.000000
vt -0.000000 31.164951 0.000000
vt -0.128373 31.092369 0.000000
vt -0.000000 31.016815 0.000000
vt -0.128202 30.944270 0.000000
vt -0.000000 30.868731 0.000000
vt -0.128361 30.796177 0.000000
vt -0.000000 30.720597 0.000000
vt -0.128734 30.648000 0.000000
vt -0.000000 30.572374 0.000000
vt -0.128985 30.499775 0.000000
vt -0.000000 30.424163 0.000000
vt -0.128770 30.351549 0.000000
vt -0.000000 30.275936 0.000000
vt -0.128390 30.203352 0.000000
vt -0.000000 30.127795 0.000000
vt -0.128203 30.055249 0.000000
vt -0.000000 29.979711 0.000000
vt -0.128345 29.907159 0.000000
vt -0.000000 29.831582 0.000000
vt -0.128714 29.758987 0.000000
vt -0.000000 29.683362 0.000000
vt -0.128983 29.610760 0.000000
vt -0.000000 29.535150 0.000000
vt -0.128790 29.462537 0.000000
vt -0.000000 29.386921 0.000000
vt -0.128408 29.314335 0.000000
vt -0.000000 29.238775 0.000000
vt -0.128205 29.166228 0.000000
vt -0.000000 29.090691 0.000000
vt -0.128330 29.018140 0.000000
vt -0.000000 28.942567 0.000000
vt -0.128693 28.869974 0.000000
vt -0.000000 28.794350 0.000000
vt -0.128978 28.721746 0.000000
vt -0.000000 28.646138 0.000000
vt -0.128809 28.573525 0.000000
vt -0.000000 28.497907 0.000000
vt -0.128426 28.425318 0.000000
vt -0.000000 28.349756 0.000000
vt -0.128208 28.277208 0.000000
vt -0.000000 28.201671 0.000000
vt -0.128316 28.129121 0.000000
vt -0.000000 28.053551 0.000000
vt -0.128672 27.980961 0.000000
vt -0.000000 27.905338 0.000000
vt -0.128973 27.832732 0.000000
vt -0.000000 27.757125 0.000000
vt -0.128827 27.684513 0.000000
vt -0.000000 27.608893 0.000000
vt -0.128444 27.536302 0.000000
vt -0.000000 27.460737 0.000000
vt -0.128212 27.388187 0.000000
vt -0.000000 27.312650 0.000000
vt -0.128302 27.240102 0.000000
vt -0.000000 27.164535 0.000000
vt -0.128651 27.091947 0.000000
vt -0.000000 27.016326 0.000000
vt -0.128965 26.943718 0.000000
vt -0.000000 26.868111 0.000000
vt -0.128845 26.795502 0.000000
vt -0.000000 26.719879 0.000000
vt -0.128463 26.647286 0.000000
vt -0.000000 26.571718 0.000000
vt -0.128216 26.499167 0.000000
vt -0.000000 26.423630 0.000000
vt -0.128289 26.351083 0.000000
vt -0.000000 26.275518 0.000000
vt -0.128630 26.202933 0.000000
vt -0.000000 26.127314 0.000000
vt -0.128957 26.054705 0.000000
vt -0.000000 25.979098 0.000000
vt -0.128862 25.906490 0.000000
vt -0.000000 25.830866 0.000000
vt -0.128483 25.758270 0.000000
vt -0.000000 25.682699 0.000000
vt -0.128222 25.610146 0.000000
vt -0.000000 25.534609 0.000000
vt -0.128277 25.462064 0.000000
vt -0.000000 25.386501 0.000000
vt -0.128609 25.313918 0.000000
vt -0.000000 25.238302 0.000000
vt -0.128947 25.165692 0.000000
vt -0.000000 25.090084 0.000000
vt -0.128878 25.017478 0.000000
vt -0.000000 24.941852 0.000000
vt -0.128502 24.869254 0.000000
vt -0.000000 24.793681 0.000000
vt -0.128229 24.721126 0.000000
vt -0.000000 24.645589 0.000000
vt -0.128266 24.573044 0.000000
vt -0.000000 24.497484 0.000000
vt -0.128588 24.424904 0.000000
vt -0.000000 24.349290 0.000000
vt -0.128936 24.276679 0.000000
vt -0.000000 24.201069 0.000000
vt -0.128894 24.128466 0.000000
vt -0.000000 24.052839 0.000000
vt -0.128523 23.980239 0.000000
vt -0.000000 23.904662 0.000000
vt -0.128236 23.832106 0.000000
vt -0.000000 23.756568 0.000000
vt -0.128256 23.684024 0.000000
vt -0.000000 23.608467 0.000000
vt -0.128567 23.535889 0.000000
vt -0.000000 23.460277 0.000000
vt -0.128923 23.387667 0.000000
vt -0.000000 23.312054 0.000000
vt -0.128908 23.239454 0.000000
vt -0.000000 23.163827 0.000000
vt -0.128543 23.091224 0.000000
vt -0.000000 23.015644 0.000000
vt -0.128244 22.943086 0.000000
vt -0.000000 22.867548 0.000000
vt -0.128246 22.795004 0.000000
vt -0.000000 22.719449 0.000000
vt -0.128547 22.646874 0.000000
vt -0.000000 22.571265 0.000000
vt -0.128910 22.498654 0.000000
vt -0.000000 22.423039 0.000000
vt -0.128922 22.350442 0.000000
vt -0.000000 22.274814 0.000000
vt -0.128564 22.202210 0.000000
vt -0.000000 22.126627 0.000000
vt -0.128254 22.054066 0.000000
vt -0.000000 21.978527 0.000000
vt -0.128238 21.905984 0.000000
vt -0.000000 21.830431 0.000000
vt -0.128526 21.757858 0.000000
vt -0.000000 21.682252 0.000000
vt -0.128896 21.609642 0.000000
vt -0.000000 21.534023 0.000000
vt -0.128934 21.461430 0.000000
vt -0.000000 21.385802 0.000000
vt -0.128585 21.313196 0.000000
vt -0.000000 21.237609 0.000000
vt -0.128264 21.165047 0.000000
vt -0.000000 21.089506 0.000000
vt -0.128230 21.016964 0.000000
vt -0.000000 20.941413 0.000000
vt -0.128506 20.868843 0.000000
vt -0.000000 20.793239 0.000000
vt -0.128880 20.720630 0.000000
vt -0.000000 20.645008 0.000000
vt -0.128946 20.572418 0.000000
vt -0.000000 20.496789 0.000000
vt -0.128606 20.424182 0.000000
vt -0.000000 20.348592 0.000000
vt -0.128275 20.276027 0.000000
vt -0.000000 20.200486 0.000000
vt -0.128223 20.127943 0.000000
vt -0.000000 20.052395 0.000000
vt -0.128486 19.979827 0.000000
vt -0.000000 19.904226 0.000000
vt -0.128864 19.831617 0.000000
vt -0.000000 19.755994 0.000000
vt -0.120508 19.671657 0.000000
vt -0.000000 19.607777 0.000000
vt -0.111747 19.512618 0.000000
vt -0.000000 19.459575 0.000000
vt -0.103090 19.354742 0.000000
vt -0.000000 19.311465 0.000000
vt -0.094821 19.197807 0.000000
vt -0.000000 19.163376 0.000000
vt -0.086953 19.042187 0.000000
vt -0.000000 19.015213 0.000000
vt -0.079163 18.887433 0.000000
vt -0.000000 18.866980 0.000000
vt -0.070944 18.733150 0.000000
vt -0.000000 18.718765 0.000000
vt -0.062466 18.580103 0.000000
vt -0.000000 18.570559 0.000000
vt -0.054174 18.428094 0.000000
vt -0.000000 18.422445 0.000000
vt -0.046256 18.276542 0.000000
vt -0.000000 18.274357 0.000000
vt -0.038690 18.126061 0.000000
vt -0.000000 18.126199 0.000000
vt -0.031147 17.976456 0.000000
vt -0.000000 17.977967 0.000000
vt -0.023154 17.827264 0.000000
vt -0.000000 17.829753 0.000000
vt -0.000000 17.681542 0.000000
vt -0.014927 17.679069 0.000000
vt -0.000000 17.533424 0.000000
vt -0.006897 17.531964 0.000000
vt -0.000000 17.385338 0.000000
vt -0.128625 36.574638 0.000000
vt -0.015337 36.645415 0.000000
vt -0.128955 36.722876 0.000000
vt -0.023346 36.793882 0.000000
vt -0.128865 36.871088 0.000000
vt -0.030905 36.943205 0.000000
vt -0.128487 37.019297 0.000000
vt -0.038415 37.092984 0.000000
vt -0.128224 37.167414 0.000000
vt -0.046222 37.243254 0.000000
vt -0.128274 37.315498 0.000000
vt -0.054450 37.394721 0.000000
vt -0.128604 37.463652 0.000000
vt -0.062898 37.547104 0.000000
vt -0.128945 37.611888 0.000000
vt -0.071116 37.700043 0.000000
vt -0.128881 37.760100 0.000000
vt -0.078909 37.854168 0.000000
vt -0.128507 37.908313 0.000000
vt -0.086712 38.009158 0.000000
vt -0.128230 38.056435 0.000000
vt -0.094846 38.164626 0.000000
vt -0.128263 38.204518 0.000000
vt -0.103404 38.321353 0.000000
vt -0.128583 38.352666 0.000000
vt -0.112126 38.479190 0.000000
vt -0.128934 38.500901 0.000000
vt -0.120497 38.637610 0.000000
vt -0.128896 38.649112 0.000000
vt -0.128527 38.797329 0.000000
vt 2.499982 -1.500000 0.000000
vt 2.500000 -1.500000 0.000000
vt 2.499982 1.499874 0.000000
vt 2.500000 1.500000 0.000000
vt -2.500000 1.500000 0.000000
vt -2.500000 1.499874 0.000000
vt 0.000000 -2.790794 0.000000
vt 0.003906 -2.649531 0.000000
vt 0.000000 -2.572434 0.000000
vt 0.007812 -2.508267 0.000000
vt 0.000000 -2.354075 0.000000
vt 0.011719 -2.367003 0.000000
vt 0.015625 -2.225739 0.000000
vt -0.000000 -2.135715 0.000000
vt 0.019531 -2.084476 0.000000
vt 0.000000 -1.917355 0.000000
vt 0.023437 -1.943212 0.000000
vt 0.027344 -1.801948 0.000000
vt -0.000000 -1.698995 0.000000
vt 0.031250 -1.660685 0.000000
vt 0.035156 -1.519421 0.000000
vt 0.000000 -1.480635 0.000000
vt 0.039062 -1.378157 0.000000
vt 0.000000 -1.262276 0.000000
vt 0.042969 -1.236894 0.000000
vt 0.046875 -1.095630 0.000000
vt 0.000000 -1.043916 0.000000
vt 0.050781 -0.954366 0.000000
vt 0.000000 -0.825556 0.000000
vt 0.054687 -0.813103 0.000000
vt 0.003906 -0.684292 0.000000
vt 0.058594 -0.671839 0.000000
vt 0.007812 -0.543029 0.000000
vt 0.062500 -0.530575 0.000000
vt 0.011719 -0.401765 0.000000
vt 0.066406 -0.389312 0.000000
vt 0.015625 -0.260501 0.000000
vt 0.070312 -0.248048 0.000000
vt 0.019531 -0.119238 0.000000
vt 0.074219 -0.106784 0.000000
vt 0.023437 0.022026 0.000000
vt 0.078125 0.034479 0.000000
vt 0.027344 0.163290 0.000000
vt 0.082031 0.175743 0.000000
vt 0.031250 0.304553 0.000000
vt 0.085937 0.317007 0.000000
vt 0.035156 0.445817 0.000000
vt 0.089844 0.458270 0.000000
vt 0.039062 0.587081 0.000000
vt 0.093750 0.599534 0.000000
vt 0.042969 0.728345 0.000000
vt 0.097656 0.740798 0.000000
vt 0.046875 0.869608 0.000000
vt 0.101562 0.882061 0.000000
vt 0.050781 1.010872 0.000000
vt 0.105469 1.023325 0.000000
vt 0.054687 1.152136 0.000000
vt 0.109375 1.164589 0.000000
vt 0.058594 1.293399 0.000000
vt 0.113281 1.305852 0.000000
vt 0.062500 1.434663 0.000000
vt 0.117187 1.447116 0.000000
vt 0.066406 1.575927 0.000000
vt 0.121094 1.588380 0.000000
vt 0.070312 1.717190 0.000000
vt 0.125000 1.729643 0.000000
vt 0.074219 1.858454 0.000000
vt 0.128906 1.870907 0.000000
vt 0.078125 1.999718 0.000000
vt 0.132812 2.012171 0.000000
vt 0.082031 2.140981 0.000000
vt 0.136719 2.153435 0.000000
vt 0.085937 2.282245 0.000000
vt 0.140625 2.294698 0.000000
vt 0.089844 2.423509 0.000000
vt 0.144531 2.435962 0.000000
vt 0.093750 2.564772 0.000000
vt 0.148437 2.577226 0.000000
vt 0.097656 2.706036 0.000000
vt 0.152344 2.718489 0.000000
vt 0.101562 2.847300 0.000000
vt 0.156250 2.859753 0.000000
vt 0.105469 2.988563 0.000000
vt 0.160156 3.001017 0.000000
vt 0.109375 3.129827 0.000000
vt 0.164062 3.142280 0.000000
vt 0.113281 3.271091 0.000000
vt 0.167969 3.283544 0.000000
vt 0.117187 3.412354 0.000000
vt 0.171875 3.424808 0.000000
vt 0.121094 3.553618 0.000000
vt 0.175781 3.566071 0.000000
vt 0.125000 3.694882 0.000000
vt 0.179687 3.707335 0.000000
vt 0.125000 -3.537819 0.000000
vt 0.179687 -3.525365 0.000000
vt 0.128906 -3.396555 0.000000
vt 0.183594 -3.384102 0.000000
vt 0.132812 -3.255291 0.000000
vt 0.187500 -3.242838 0.000000
vt 0.136719 -3.114028 0.000000
vt 0.191406 -3.101574 0.000000
vt 0.140625 -2.972764 0.000000
vt 0.195312 -2.960311 0.000000
vt 0.144531 -2.831500 0.000000
vt 0.199219 -2.819047 0.000000
vt 0.148437 -2.690236 0.000000
vt 0.203125 -2.677783 0.000000
vt 0.152344 -2.548973 0.000000
vt 0.207031 -2.536520 0.000000
vt 0.156250 -2.407709 0.000000
vt 0.210937 -2.395256 0.000000
vt 0.160156 -2.266445 0.000000
vt 0.214844 -2.253992 0.000000
vt 0.164062 -2.125182 0.000000
vt 0.218750 -2.112729 0.000000
vt 0.167969 -1.983918 0.000000
vt 0.222656 -1.971465 0.000000
vt 0.171875 -1.842654 0.000000
vt 0.226562 -1.830201 0.000000
vt 0.175781 -1.701391 0.000000
vt 0.230469 -1.688938 0.000000
vt 0.179687 -1.560127 0.000000
vt 0.234375 -1.547674 0.000000
vt 0.183594 -1.418863 0.000000
vt 0.238281 -1.406410 0.000000
vt 0.187500 -1.277600 0.000000
vt 0.242187 -1.265146 0.000000
vt 0.191406 -1.136336 0.000000
vt 0.246094 -1.123883 0.000000
vt 0.195312 -0.995072 0.000000
vt 0.250000 -0.982619 0.000000
vt 0.199219 -0.853809 0.000000
vt 0.253906 -0.841355 0.000000
vt 0.203125 -0.712545 0.000000
vt 0.257812 -0.700092 0.000000
vt 0.207031 -0.571281 0.000000
vt 0.261719 -0.558828 0.000000
vt 0.210937 -0.430018 0.000000
vt 0.265625 -0.417564 0.000000
vt 0.214844 -0.288754 0.000000
vt 0.269531 -0.276301 0.000000
vt 0.218750 -0.147490 0.000000
vt 0.273437 -0.135037 0.000000
vt 0.222656 -0.006227 0.000000
vt 0.277344 0.006227 0.000000
vt 0.226562 0.135037 0.000000
vt 0.281250 0.147490 0.000000
vt 0.230469 0.276301 0.000000
vt 0.285156 0.288754 0.000000
vt 0.234375 0.417564 0.000000
vt 0.289062 0.430018 0.000000
vt 0.238281 0.558828 0.000000
vt 0.292969 0.571281 0.000000
vt 0.242187 0.700092 0.000000
vt 0.296875 0.712545 0.000000
vt 0.246094 0.841355 0.000000
vt 0.300781 0.853809 0.000000
vt 0.250000 0.982619 0.000000
vt 0.304687 0.995072 0.000000
vt 0.253906 1.123883 0.000000
vt 0.308594 1.136336 0.000000
vt 0.257812 1.265146 0.000000
vt 0.312500 1.277600 0.000000
vt 0.261719 1.406410 0.000000
vt 0.316406 1.418863 0.000000
vt 0.265625 1.547674 0.000000
vt 0.320312 1.560127 0.000000
vt 0.269531 1.688938 0.000000
vt 0.324219 1.701391 0.000000
vt 0.273437 1.830201 0.000000
vt 0.328125 1.842654 0.000000
vt 0.277344 1.971465 0.000000
vt 0.332031 1.983918 0.000000
vt 0.281250 2.112729 0.000000
vt 0.335937 2.125182 0.000000
vt 0.285156 2.253992 0.000000
vt 0.339844 2.266445 0.000000
vt 0.289062 2.395256 0.000000
vt 0.343750 2.407709 0.000000
vt 0.292969 2.536520 0.000000
vt 0.347656 2.548973 0.000000
vt 0.296875 2.677783 0.000000
vt 0.351562 2.690236 0.000000
vt 0.300781 2.819047 0.000000
vt 0.355469 2.831500 0.000000
vt 0.304687 2.960311 0.000000
vt 0.359375 2.972764 0.000000
vt 0.308594 3.101574 0.000000
vt 0.363281 3.114028 0.000000
vt 0.312500 3.242838 0.000000
vt 0.367187 3.255291 0.000000
vt 0.316406 3.384102 0.000000
vt 0.371094 3.396555 0.000000
vt 0.320312 3.525365 0.000000
vt 0.375000 3.537819 0.000000
vt 0.324219 3.666629 0.000000
vt 0.378906 3.679082 0.000000
vt 0.324219 -3.566071 0.000000
vt 0.378906 -3.553618 0.000000
vt 0.328125 -3.424808 0.000000
vt 0.382812 -3.412354 0.000000
vt 0.332031 -3.283544 0.000000
vt 0.386719 -3.271091 0.000000
vt 0.335937 -3.142280 0.000000
vt 0.390625 -3.129827 0.000000
vt 0.339844 -3.001017 0.000000
vt 0.394531 -2.988563 0.000000
vt 0.343750 -2.859753 0.000000
vt 0.398437 -2.847300 0.000000
vt 0.347656 -2.718489 0.000000
vt 0.402344 -2.706036 0.000000
vt 0.351562 -2.577226 0.000000
vt 0.406250 -2.564772 0.000000
vt 0.355469 -2.435962 0.000000
vt 0.410156 -2.423509 0.000000
vt 0.359375 -2.294698 0.000000
vt 0.414062 -2.282245 0.000000
vt 0.363281 -2.153435 0.000000
vt 0.417969 -2.140981 0.000000
vt 0.367187 -2.012171 0.000000
vt 0.421875 -1.999718 0.000000
vt 0.371094 -1.870907 0.000000
vt 0.425781 -1.858454 0.000000
vt 0.375000 -1.729643 0.000000
vt 0.429687 -1.717190 0.000000
vt 0.378906 -1.588380 0.000000
vt 0.433594 -1.575927 0.000000
vt 0.382812 -1.447116 0.000000
vt 0.437500 -1.434663 0.000000
vt 0.386719 -1.305852 0.000000
vt 0.441406 -1.293399 0.000000
vt 0.390625 -1.164589 0.000000
vt 0.445312 -1.152136 0.000000
vt 0.394531 -1.023325 0.000000
vt 0.449219 -1.010872 0.000000
vt 0.398437 -0.882061 0.000000
vt 0.453125 -0.869608 0.000000
vt 0.402344 -0.740798 0.000000
vt 0.457031 -0.728345 0.000000
vt 0.406250 -0.599534 0.000000
vt 0.460937 -0.587081 0.000000
vt 0.410156 -0.458270 0.000000
vt 0.464844 -0.445817 0.000000
vt 0.414062 -0.317007 0.000000
vt 0.468750 -0.304553 0.000000
vt 0.417969 -0.175743 0.000000
vt 0.472656 -0.163290 0.000000
vt 0.421875 -0.034479 0.000000
vt 0.476562 -0.022026 0.000000
vt 0.425781 0.106784 0.000000
vt 0.480469 0.119238 0.000000
vt 0.429687 0.248048 0.000000
vt 0.484375 0.260501 0.000000
vt 0.433594 0.389312 0.000000
vt 0.488281 0.401765 0.000000
vt 0.437500 0.530575 0.000000
vt 0.492187 0.543029 0.000000
vt 0.441406 0.671839 0.000000
vt 0.496094 0.684292 0.000000
vt 0.445312 0.813103 0.000000
vt 0.500000 0.825556 0.000000
vt 0.449219 0.954366 0.000000
vt 0.500000 1.043916 0.000000
vt 0.453125 1.095630 0.000000
vt 0.500000 1.262276 0.000000
vt 0.457031 1.236894 0.000000
vt 0.460937 1.378157 0.000000
vt 0.500000 1.480635 0.000000
vt 0.464844 1.519421 0.000000
vt 0.500000 1.698995 0.000000
vt 0.468750 1.660685 0.000000
vt 0.472656 1.801948 0.000000
vt 0.500000 1.917355 0.000000
vt 0.476562 1.943212 0.000000
vt 0.480469 2.084476 0.000000
vt 0.500000 2.135715 0.000000
vt 0.484375 2.225739 0.000000
vt 0.500000 2.354075 0.000000
vt 0.488281 2.367003 0.000000
vt 0.492187 2.508267 0.000000
vt 0.500000 2.572434 0.000000
vt 0.496094 2.649531 0.000000
vt 0.500000 2.790794 0.000000
vt 0.000000 0.500000 0.000000
vt 0.000000 0.000000 0.000000
vt 4.999982 0.500000 0.000000
vt 5.000000 0.000000 0.000000
vt 5.000000 0.500000 0.000000
vt 0.000000 0.500000 0.000000
vt 0.000000 0.000000 0.000000
vt 0.000126 0.500000 0.000000
vt 3.000000 0.000000 0.000000
vt 3.000000 0.500000 0.000000
vt 0.000000 0.000000 0.000000
vt 5.000000 0.000000 0.000000
vt 0.000000 0.500000 0.000000
vt 5.000000 0.500000 0.000000
vt 0.000000 0.000000 0.000000
vt 3.000000 0.000000 0.000000
vt 0.000000 0.500000 0.000000
vt 3.000000 0.500000 0.000000
vt 0.110091 1.258017 0.000000
vt 0.326927 1.219773 0.000000
vt 2.500000 1.500000 0.000000
vt 0.469869 1.164936 0.000000
vt 0.604760 1.093290 0.000000
vt 0.730050 1.005576 0.000000
vt 0.843738 0.902986 0.000000
vt 0.943589 0.787457 0.000000
vt 1.028384 0.660324 0.000000
vt 1.096749 0.523323 0.000000
vt 1.147204 0.379240 0.000000
vt 1.179076 0.229881 0.000000
vt 1.191726 0.077344 0.000000
vt 2.500000 -1.500000 0.000000
vt 1.184792 -0.075115 0.000000
vt 1.158326 -0.225449 0.000000
vt 1.112504 -0.371495 0.000000
vt 1.048074 -0.510248 0.000000
vt 0.965962 -0.639421 0.000000
vt 0.867558 -0.756584 0.000000
vt 0.709336 -0.906597 0.000000
vt 0.525666 -1.024086 0.000000
vt 0.323138 -1.104834 0.000000
vt 0.109016 -1.145946 0.000000
vt -0.109016 -1.145946 0.000000
vt -2.500000 -1.500000 0.000000
vt -0.323138 -1.104834 0.000000
vt -0.525666 -1.024086 0.000000
vt -0.709336 -0.906597 0.000000
vt -0.867558 -0.756584 0.000000
vt -0.965823 -0.639612 0.000000
vt -1.047682 -0.510965 0.000000
vt -1.112163 -0.372376 0.000000
vt -1.158042 -0.226614 0.000000
vt -1.184648 -0.076406 0.000000
vt -1.191744 0.076344 0.000000
vt -2.500000 1.500000 0.000000
vt -1.179248 0.228719 0.000000
vt -1.147552 0.377997 0.000000
vt -1.097142 0.522391 0.000000
vt -1.028952 0.659346 0.000000
vt -0.944365 0.786435 0.000000
vt -0.844469 0.902238 0.000000
vt -0.730778 1.004997 0.000000
vt -0.605322 1.092944 0.000000
vt -0.470001 1.164875 0.000000
vt -0.326927 1.219773 0.000000
vt -0.110091 1.258017 0.000000
vn 0.056231 0.000000 0.082693
vn 0.056231 0.000000 0.082693
vn 0.056231 0.000000 0.082693
vn 0.056231 0.000000 0.082693
vn 0.056231 0.000000 0.082693
vn 0.000000 0.000000 0.100000
vn 0.000000 0.000000 0.100000
vn 0.000000 0.000000 0.100000
vn 0.000000 0.000000 0.100000
vn -0.056231 0.000000 0.082693
vn -0.056231 0.000000 0.082693
vn -0.056231 0.000000 0.082693
vn -0.056231 0.000000 0.082693
vn 0.000000 -0.100000 0.000000
vn 0.000000 -0.100000 0.000000
vn 0.000000 -0.100000 0.000000
vn -0.100000 -0.000000 0.000000
vn -0.100000 -0.000000 0.000000
vn -0.100000 -0.000000 0.000000
vn -0.100000 -0.000000 0.000000
vn -0.100000 -0.000000 0.000000
vn 0.000000 -0.100000 0.000000
vn 0.000000 -0.100000 0.000000
vn 0.000000 -0.100000 0.000000
vn 0.100000 0.000000 0.000000
vn 0.100000 0.000000 0.000000
vn 0.100000 0.000000 0.000000
vn 0.100000 0.000000 0.000000
vn 0.000000 0.000000 0.100000
vn 0.000000 0.000000 0.100000
vn 0.000000 0.000000 0.100000
vn 0.000000 0.000000 0.100000
vn 0.000000 0.000000 0.100000
vn 0.000000 0.000000 0.100000
vn 0.000000 0.100000 0.000000
vn 0.000000 0.100000 0.000000
vn 0.000000 0.100000 0.000000
vn 0.000000 0.100000 0.000000
vn 0.000000 0.100000 0.000000
vn 0.000000 0.100000 0.000000
vn 0.000000 0.100000 0.000000
vn 0.000000 0.100000 0.000000
vn 0.000000 0.100000 0.000000
vn 0.000000 0.000000 0.100000
vn 0.000000 0.000000 0.100000
vn 0.000000 0.000000 0.100000
vn 0.000000 0.000000 0.100000
vn 0.000000 0.000000 0.100000
vn 0.000000 0.000000 0.100000
vn 0.000000 0.000000 0.100000
vn 0.000000 0.000000 0.100000
vn -0.000000 0.100000 -0.000000
vn -0.000000 0.100000 -0.000000
vn -0.000000 0.100000 -0.000000
vn -0.100000 0.000000 -0.000000
vn -0.100000 0.000000 -0.000000
vn -0.100000 0.000000 -0.000000
vn -0.100000 0.000000 -0.000000
vn 0.100000 0.000000 0.000000
vn 0.100000 0.000000 0.000000
vn 0.100000 0.000000 0.000000
vn 0.100000 0.000000 0.000000
vn 0.000000 -0.100000 0.000000
vn 0.000000 -0.100000 0.000000
vn 0.000000 -0.100000 0.000000
vn 0.000000 -0.100000 0.000000
vn 0.000000 -0.100000 0.000000
vn 0.000000 -0.100000 0.000000
vn 0.000000 -0.100000 0.000000
vn 0.000000 -0.100000 0.000000
vn 0.000000 -0.100000 0.000000
vn 0.000000 -0.100000 0.000000
vn 0.000000 0.000000 0.100000
vn 0.000000 0.000000 0.100000
vn 0.000000 0.000000 0.100000
vn 0.000000 0.000000 0.100000
vn 0.000000 0.000000 0.100000
vn 0.000000 0.000000 0.100000
vn 0.000000 0.000000 0.100000
vn 0.000000 0.000000 0.100000
vn 0.000000 0.000000 0.100000
vn 0.000000 0.000000 0.100000
vn 0.000000 0.000000 0.100000
vn 0.000000 0.000000 0.100000
vn 0.000000 0.000000 0.100000
vn 0.000000 0.000000 0.100000
vn 0.000000 0.000000 0.100000
vn 0.000000 0.000000 0.100000
vn 0.000000 0.000000 0.100000
vn 0.000000 0.000000 0.100000
vn 0.000000 0.000000 0.100000
vn 0.000000 0.000000 0.100000
vn 0.000000 0.000000 0.100000
vn 0.000000 0.000000 0.100000
vn 0.000000 0.000000 0.100000
vn 0.000000 0.000000 0.100000
vn 0.000000 0.000000 0.100000
vn 0.000000 0.000000 0.100000
vn 0.000000 0.000000 0.100000
vn 0.000000 0.000000 0.100000
vn 0.000000 0.000000 0.100000
vn 0.000000 0.000000 0.100000
vn 0.000000 0.100000 0.000000
vn 0.000000 0.100000 0.000000
vn 0.000000 0.100000 0.000000
vn 0.000000 0.100000 0.000000
vn 0.000000 0.100000 0.000000
vn 0.000000 0.100000 0.000000
vn 0.000000 0.100000 0.000000
vn 0.000000 0.100000 0.000000
vn 0.000000 0.100000 0.000000
vn 0.000000 0.100000 0.000000
vn 0.000000 0.100000 0.000000
vn 0.000000 0.000000 -0.100000
vn 0.000000 0.000000 -0.100000
vn 0.000000 0.000000 -0.100000
vn 0.000000 0.000000 -0.100000
vn 0.000000 0.000000 -0.100000
vn 0.000000 0.000000 -0.100000
vn 0.000000 0.000000 -0.100000
vn 0.000000 0.000000 -0.100000
vn 0.000000 0.000000 -0.100000
vn 0.000000 0.000000 -0.100000
vn 0.000000 0.000000 -0.100000
vn 0.000000 0.000000 -0.100000
vn 0.000000 0.000000 -0.100000
vn 0.000000 0.000000 -0.100000
vn 0.000000 0.000000 -0.100000
vn 0.000000 0.000000 -0.100000
vn 0.000000 0.000000 -0.100000
vn 0.000000 0.000000 -0.100000
vn 0.000000 0.000000 -0.100000
vn 0.000000 0.000000 -0.100000
vn 0.000000 0.000000 -0.100000
vn 0.000000 0.000000 -0.100000
vn 0.000000 0.000000 -0.100000
vn 0.000000 0.000000 -0.100000
vn 0.000000 0.000000 -0.100000
vn 0.000000 0.000000 -0.100000
vn 0.000000 0.000000 -0.100000
vn 0.000000 0.000000 -0.100000
vn 0.000000 0.000000 -0.100000
vn 0.000000 0.000000 -0.100000
vn 0.000000 0.000000 -0.100000
vn 0.000000 0.000000 -0.100000
vn 0.000000 0.000000 -0.100000
vn 0.000000 0.000000 -0.100000
vn 0.000000 0.000000 -0.100000
vn 0.000000 0.000000 -0.100000
vn 0.000000 0.000000 -0.100000
vn 0.000000 0.000000 -0.100000
vn 0.000000 0.000000 -0.100000
vn 0.000000 0.000000 -0.100000
vn 0.000000 0.000000 -0.100000
vn 0.000000 0.000000 -0.100000
vn 0.000000 0.000000 -0.100000
vn 0.000000 0.000000 -0.100000
vn 0.000000 0.000000 -0.100000
vn 0.000000 0.000000 -0.100000
vn 0.000000 0.000000 -0.100000
vn 0.000000 0.000000 -0.100000
vn -0.070711 0.000000 0.070711
vn -0.070711 0.000000 0.070711
vn -0.070711 0.000000 0.070711
vn -0.070711 0.000000 0.070711
vn -0.070711 0.000000 0.070711
vn -0.070711 0.000000 0.070711
vn -0.100000 0.000000 0.000000
vn -0.100000 0.000000 0.000000
vn -0.100000 0.000000 0.000000
vn -0.100000 0.000000 0.000000
vn 0.070711 -0.000000 0.070711
vn 0.070711 -0.000000 0.070711
vn 0.070711 -0.000000 0.070711
vn 0.070711 -0.000000 0.070711
vn 0.070711 -0.000000 0.070711
vn 0.070711 -0.000000 0.070711
vn 0.100000 0.000000 0.000000
vn 0.100000 0.000000 0.000000
vn 0.100000 0.000000 0.000000
vn 0.100000 0.000000 0.000000
vn 0.019990 -0.013726 -0.097015
vn 0.016957 -0.005707 -0.098386
vn 0.011668 -0.002614 -0.099283
vn 0.013445 -0.001583 -0.099079
vn 0.013460 -0.000395 -0.099089
vn 0.017079 -0.002011 -0.098510
vn 0.017099 -0.000502 -0.098526
vn 0.020690 -0.002436 -0.097806
vn 0.020715 -0.000608 -0.097829
vn 0.024292 -0.001734 -0.096989
vn 0.024301 -0.000878 -0.096998
vn 0.021110 -0.025557 -0.094346
vn 0.020166 -0.014861 -0.096812
vn 0.020373 -0.010441 -0.097344
vn 0.020538 -0.006912 -0.097624
vn 0.024144 -0.006806 -0.096803
vn 0.024209 -0.005128 -0.096890
vn 0.021091 -0.034611 -0.091418
vn 0.022788 -0.033324 -0.091489
vn 0.023288 -0.024382 -0.094144
vn 0.023545 -0.019119 -0.095290
vn 0.022247 -0.040689 -0.088597
vn 0.020785 -0.042643 -0.088032
vn 0.021084 -0.052344 -0.082557
vn 0.020355 -0.049811 -0.084288
vn 0.019964 -0.055501 -0.080753
vn 0.019832 -0.057653 -0.079264
vn 0.019877 -0.061340 -0.076435
vn 0.019762 -0.059296 -0.078060
vn 0.019762 -0.060473 -0.077152
vn 0.019794 -0.060927 -0.076786
vn 0.019824 -0.061137 -0.076611
vn 0.019834 -0.061188 -0.076568
vn 0.019846 -0.061237 -0.076525
vn 0.019868 -0.061315 -0.076458
vn 0.019860 -0.061289 -0.076480
vn 0.023835 -0.013243 -0.096211
vn 0.024259 -0.003435 -0.096952
vn 0.024278 -0.002585 -0.096974
vn 0.024303 -0.000450 -0.097001
vn 0.020712 0.001221 -0.097824
vn 0.017097 0.001008 -0.098522
vn 0.017091 0.001559 -0.098516
vn 0.013454 0.001227 -0.099083
vn 0.013396 0.003579 -0.099034
vn 0.011573 0.002771 -0.099289
vn 0.018105 0.009038 -0.097931
vn 0.016942 0.006450 -0.098343
vn 0.020519 0.007812 -0.097560
vn 0.020611 0.005506 -0.097698
vn 0.024165 0.006755 -0.096801
vn 0.024224 0.005082 -0.096889
vn 0.024269 0.003390 -0.096951
vn 0.024285 0.002539 -0.096973
vn 0.020705 0.001888 -0.097815
vn 0.024297 0.001686 -0.096989
vn 0.024303 0.000832 -0.096998
vn 0.024305 0.000404 -0.097001
vn 0.024305 -0.000024 -0.097001
vn 0.023874 0.013193 -0.096208
vn 0.020416 0.010117 -0.097370
vn 0.020287 0.013016 -0.097052
vn 0.020499 0.018730 -0.096068
vn 0.023600 0.019067 -0.095286
vn 0.023359 0.024327 -0.094141
vn 0.021017 0.028766 -0.093439
vn 0.022879 0.033271 -0.091486
vn 0.020929 0.037366 -0.090364
vn 0.022360 0.040636 -0.088593
vn 0.021231 0.052289 -0.082554
vn 0.020049 0.061287 -0.076433
vn 0.019950 0.056707 -0.079914
vn 0.020286 0.050890 -0.083658
vn 0.020036 0.061253 -0.076463
vn 0.020006 0.061148 -0.076555
vn 0.019990 0.061082 -0.076612
vn 0.019976 0.061018 -0.076666
vn 0.020025 0.061218 -0.076494
vn 0.019939 0.060785 -0.076861
vn 0.019895 0.060271 -0.077276
vn 0.019874 0.059101 -0.078180
vn -0.000000 0.000000 -0.100000
vn 0.004906 0.000447 -0.099879
vn 0.009799 0.000894 -0.099515
vn 0.013459 0.000794 -0.099087
vn 0.000000 0.000000 -0.100000
vn 0.004908 -0.000144 -0.099879
vn 0.004907 0.000289 -0.099879
vn 0.009803 0.000578 -0.099517
vn 0.004902 -0.000577 -0.099878
vn 0.006291 -0.001035 -0.099797
vn 0.009792 -0.001153 -0.099513
vn 0.009803 -0.000288 -0.099518
vn 0.017016 0.004546 -0.098437
vn 0.000000 0.000000 -0.100000
vn 0.000000 0.000000 -0.100000
vn -0.100000 0.000000 0.000000
vn -0.100000 0.000000 0.000000
vn -0.100000 0.000000 0.000000
vn -0.100000 0.000000 0.000000
vn 0.100000 0.000000 0.000000
vn 0.100000 0.000000 0.000000
vn 0.100000 0.000000 0.000000
vn 0.100000 0.000000 0.000000
vn 0.000000 0.000000 -0.100000
vn 0.000000 0.000000 -0.100000
vn 0.000000 0.000000 -0.100000
vn 0.000000 0.000000 -0.100000
vn 0.000000 0.000000 -0.100000
vn 0.000000 0.000000 -0.100000
vn 0.000000 0.000000 -0.100000
vn 0.000000 0.000000 -0.100000
vn 0.000000 0.000000 -0.100000
vn 0.000000 0.000000 -0.100000
vn 0.000000 0.000000 -0.100000
vn 0.000000 0.000000 -0.100000
vn 0.000000 0.000000 -0.100000
vn 0.000000 0.000000 -0.100000
vn 0.000000 0.000000 -0.100000
vn 0.000000 0.000000 0.100000
vn 0.000000 0.000000 0.100000
vn 0.000000 0.000000 0.100000
vn 0.000000 0.000000 0.100000
vn 0.000000 0.000000 0.100000
vn 0.000000 0.000000 0.100000
vn 0.000000 0.000000 0.100000
vn 0.000000 0.000000 0.100000
vn 0.002618 -0.098860 0.014829
vn 0.006115 -0.099656 -0.005586
vn 0.002718 -0.098944 0.014239
vn 0.006307 -0.099574 -0.006727
vn 0.006295 -0.099580 -0.006653
vn 0.009792 -0.095627 -0.027561
vn 0.009742 -0.095716 -0.027269
vn 0.012969 -0.087299 -0.047019
vn 0.012888 -0.087555 -0.046562
vn 0.015085 -0.078276 -0.060376
vn 0.012712 -0.088101 -0.045570
vn 0.013703 -0.084260 -0.052082
vn 0.012514 -0.088695 -0.044459
vn 0.012034 -0.090054 -0.041779
vn 0.009218 -0.096573 -0.024265
vn 0.008840 -0.097122 -0.022118
vn 0.006074 -0.099671 -0.005364
vn 0.005786 -0.099764 -0.003693
vn 0.003776 -0.099615 0.007913
vn 0.004001 -0.099705 0.006550
vn 0.004278 -0.099790 0.004871
vn 0.005540 -0.099821 -0.002275
vn 0.004624 -0.099855 0.002752
vn 0.005368 -0.099848 -0.001286
vn 0.005071 -0.099871 0.000000
vn 0.004875 -0.099881 0.000000
vn 0.005801 -0.099690 -0.005308
vn 0.003938 -0.099922 0.000000
vn 0.007085 -0.098826 -0.013534
vn 0.006556 -0.099340 -0.009409
vn 0.007622 -0.098531 -0.015284
vn 0.009485 -0.096181 -0.025677
vn 0.006331 -0.099563 -0.006865
vn 0.006320 -0.099568 -0.006798
vn 0.009841 -0.095541 -0.027840
vn 0.013045 -0.087053 -0.047452
vn 0.015754 -0.074873 -0.064388
vn 0.015727 -0.074975 -0.064276
vn 0.016339 -0.071454 -0.068024
vn 0.015841 -0.074441 -0.064866
vn 0.016940 -0.067580 -0.071735
vn 0.016050 -0.073291 -0.066112
vn 0.017267 -0.065261 -0.073776
vn 0.017465 -0.063781 -0.075013
vn 0.017521 -0.063350 -0.075364
vn 0.017581 -0.062887 -0.075737
vn 0.017649 -0.062351 -0.076163
vn 0.017686 -0.062053 -0.076397
vn 0.017725 -0.061738 -0.076643
vn 0.009887 -0.095459 -0.028106
vn 0.011953 -0.090575 -0.040661
vn 0.013118 -0.086816 -0.047863
vn 0.014132 -0.082895 -0.054118
vn 0.012171 -0.089455 -0.043009
vn 0.011397 -0.091684 -0.038263
vn 0.010555 -0.093621 -0.033522
vn 0.008879 -0.096730 -0.023760
vn 0.003432 -0.099441 0.009987
vn 0.003180 -0.099287 0.011490
vn 0.003079 -0.099218 0.012097
vn 0.006165 -0.099635 -0.005897
vn 0.002989 -0.099154 0.012629
vn 0.006237 -0.099605 -0.006315
vn 0.002839 -0.099041 0.013521
vn 0.006267 -0.099592 -0.006493
vn 0.009632 -0.095905 -0.026637
vn 0.009509 -0.096109 -0.025934
vn 0.021846 0.047821 -0.085064
vn 0.019951 0.061892 -0.075969
vn 0.021884 0.047436 -0.085270
vn 0.021157 0.052894 -0.082186
vn 0.021924 0.047020 -0.085490
vn 0.021965 0.046582 -0.085718
vn 0.023315 0.030897 -0.092205
vn 0.023333 0.030569 -0.092310
vn 0.024073 0.014921 -0.095905
vn 0.024082 0.014564 -0.095958
vn 0.024283 -0.000367 -0.097006
vn 0.024283 -0.000357 -0.097006
vn 0.024032 -0.014633 -0.095960
vn 0.024057 -0.013668 -0.096096
vn 0.023434 -0.026990 -0.093394
vn 0.023544 -0.024599 -0.094024
vn 0.022620 -0.036989 -0.090112
vn 0.023059 -0.029086 -0.092856
vn 0.022802 -0.033016 -0.091597
vn 0.023298 -0.024026 -0.094234
vn 0.023736 -0.019263 -0.095213
vn 0.023547 -0.018763 -0.095360
vn 0.023827 -0.012931 -0.096255
vn 0.024137 -0.009718 -0.096555
vn 0.024125 -0.006651 -0.096818
vn 0.024187 -0.005039 -0.096900
vn 0.024283 -0.000236 -0.097007
vn 0.024236 -0.003416 -0.096958
vn 0.024255 -0.002602 -0.096979
vn 0.024269 -0.001785 -0.096994
vn 0.024279 -0.000966 -0.097003
vn 0.024282 -0.000555 -0.097006
vn 0.024284 -0.000145 -0.097007
vn 0.024284 0.000267 -0.097006
vn 0.024283 0.000679 -0.097004
vn 0.024278 0.001504 -0.096997
vn 0.024268 0.002330 -0.096983
vn 0.024253 0.003159 -0.096963
vn 0.024212 0.004819 -0.096905
vn 0.024176 0.009405 -0.096577
vn 0.024156 0.006482 -0.096822
vn 0.023874 0.013039 -0.096229
vn 0.023796 0.019419 -0.095166
vn 0.023599 0.019135 -0.095273
vn 0.023352 0.024526 -0.094091
vn 0.023112 0.029713 -0.092644
vn 0.022858 0.033633 -0.091358
vn 0.022669 0.037771 -0.089774
vn 0.022321 0.041115 -0.088382
vn 0.022416 0.041299 -0.088272
vn 0.022197 0.043997 -0.087015
vn 0.022099 0.045118 -0.086464
vn 0.023414 0.029075 -0.092771
vn 0.023372 0.029862 -0.092531
vn 0.024092 0.014169 -0.096015
vn 0.022263 -0.040471 -0.088693
vn 0.022371 -0.040456 -0.088673
vn 0.023338 -0.028847 -0.092861
vn 0.024020 -0.015041 -0.095900
vn 0.024283 -0.000376 -0.097006
vn 0.024069 0.015087 -0.095880
vn 0.023297 0.031208 -0.092105
vn 0.021080 -0.052380 -0.082535
vn 0.022156 -0.043110 -0.087468
vn 0.023294 -0.029628 -0.092626
vn 0.024010 -0.015409 -0.095844
vn 0.024283 -0.000380 -0.097006
vn 0.024065 0.015245 -0.095857
vn 0.023279 0.031505 -0.092008
vn 0.019855 -0.061490 -0.076320
vn 0.021970 -0.045201 -0.086453
vn 0.022060 -0.044214 -0.086939
vn 0.021810 -0.046891 -0.085589
vn 0.021848 -0.046499 -0.085793
vn 0.021888 -0.046088 -0.086005
vn 0.021928 -0.045656 -0.086224
vn 0.023216 -0.030965 -0.092207
vn 0.023235 -0.030656 -0.092306
vn 0.024000 -0.015742 -0.095792
vn 0.024005 -0.015580 -0.095818
vn 0.024283 -0.000384 -0.097006
vn 0.023181 -0.031547 -0.092019
vn 0.023199 -0.031260 -0.092112
vn 0.023990 -0.016055 -0.095743
vn 0.023995 -0.015898 -0.095768
vn 0.024283 -0.000404 -0.097006
vn 0.024283 -0.000388 -0.097006
vn 0.024058 0.015523 -0.095814
vn 0.024061 0.015396 -0.095833
vn 0.023264 0.031768 -0.091922
vn 0.024283 -0.000333 -0.097006
vn 0.024113 0.013233 -0.096143
vn 0.024283 -0.000303 -0.097006
vn 0.024137 0.012039 -0.096294
vn 0.023507 0.027205 -0.093313
vn 0.023613 0.024796 -0.093955
vn 0.022008 0.046120 -0.085957
vn 0.024086 -0.012436 -0.096256
vn 0.023254 -0.030331 -0.092408
vn 0.005165 0.099867 0.000000
vn 0.006909 0.099199 -0.010572
vn 0.007626 0.098606 -0.014791
vn 0.008857 0.096905 -0.023042
vn 0.010623 0.093622 -0.033498
vn 0.012751 0.086624 -0.048308
vn 0.013129 0.085648 -0.049920
vn 0.014491 0.078943 -0.059648
vn 0.015203 0.075178 -0.064165
vn 0.015437 0.073508 -0.066017
vn 0.016055 0.069299 -0.070284
vn 0.002618 0.098860 0.014829
vn 0.002753 0.098973 0.014029
vn 0.002912 0.099097 0.013087
vn 0.003102 0.099234 0.011961
vn 0.003210 0.099306 0.011311
vn 0.005165 0.099867 0.000000
vn 0.006246 0.099578 -0.006721
vn 0.007388 0.098641 -0.014678
vn 0.006720 0.099205 -0.010640
vn 0.008050 0.097881 -0.018830
vn 0.003331 0.099382 0.010591
vn 0.003614 0.099538 0.008892
vn 0.005165 0.099867 -0.000000
vn 0.003972 0.099694 0.006729
vn 0.004189 0.099766 0.005411
vn 0.005165 0.099867 0.000000
vn 0.004439 0.099826 0.003887
vn 0.004729 0.099866 0.002106
vn 0.005071 0.099871 0.000000
vn 0.005071 0.099871 0.000000
vn 0.005753 0.099759 -0.003884
vn 0.005812 0.099691 -0.005277
vn 0.004637 0.099892 -0.000000
vn 0.009613 0.095359 -0.028536
vn 0.016412 0.066564 -0.072801
vn 0.016612 0.064910 -0.074234
vn 0.016675 0.064378 -0.074682
vn 0.016744 0.063777 -0.075181
vn 0.016823 0.063072 -0.075756
vn 0.016866 0.062684 -0.076068
vn 0.016911 0.062273 -0.076394
vn 0.000108 0.094617 0.032366
vn 0.001955 0.098212 0.018723
vn -0.002094 0.087520 0.048331
vn 0.001081 0.097126 0.023778
vn -0.001983 0.088799 0.045943
vn -0.000110 0.095224 0.030536
vn -0.002904 0.085764 0.051343
vn -0.000875 0.093745 0.034802
vn -0.001795 0.091703 0.039841
vn -0.004146 0.081062 0.058410
vn -0.004261 0.084757 0.052897
vn -0.005863 0.073330 0.067737
vn -0.007860 0.070373 0.070611
vn -0.008240 0.059889 0.079658
vn -0.010092 0.058304 0.080615
vn -0.009696 0.049670 0.086249
vn -0.012425 0.041987 0.089904
vn -0.011265 0.036287 0.092501
vn -0.014515 0.021848 0.096499
vn -0.012795 0.019498 0.097243
vn -0.015983 0.000000 0.098714
vn -0.011346 0.016428 0.097987
vn -0.010618 0.014216 0.098413
vn -0.009883 0.025593 0.096163
vn -0.009530 0.020874 0.097332
vn -0.009081 0.028095 0.095542
vn -0.008997 0.021515 0.097243
vn -0.008765 0.025906 0.096188
vn -0.008810 0.018218 0.097931
vn -0.008624 0.022837 0.096975
vn -0.008769 0.013357 0.098715
vn -0.008720 0.015301 0.098437
vn -0.008830 0.004405 0.099512
vn -0.008827 0.004829 0.099493
vn -0.008803 -0.007360 0.099340
vn -0.008797 -0.007864 0.099301
vn -0.008550 -0.021252 0.097341
vn -0.008652 -0.016716 0.098213
vn -0.008040 -0.034528 0.093505
vn -0.004031 0.077742 0.062769
vn -0.004436 0.076168 0.064644
vn -0.005070 0.072706 0.068469
vn -0.005896 0.067780 0.073288
vn -0.006992 0.060418 0.079377
vn -0.008458 0.048827 0.086858
vn -0.009350 0.040527 0.090940
vn -0.010333 0.029888 0.094868
vn -0.005726 0.065200 0.075605
vn -0.005691 0.066503 0.074465
vn -0.006160 0.063110 0.077325
vn -0.006759 0.058446 0.080860
vn -0.007539 0.051745 0.085238
vn -0.008567 0.041623 0.090522
vn -0.009190 0.034558 0.093388
vn -0.006796 0.055151 0.083139
vn -0.007136 0.049968 0.086327
vn -0.007665 0.042876 0.090016
vn -0.008093 0.033957 0.093709
vn -0.008270 0.030444 0.094893
vn -0.008649 0.017525 0.098072
vn -0.008649 0.017894 0.098005
vn -0.008824 0.005160 0.099476
vn -0.008681 0.016759 0.098203
vn -0.008838 0.000663 0.099606
vn -0.008050 -0.034956 0.093345
vn -0.007009 -0.051385 0.085501
vn -0.007325 -0.047856 0.087500
vn -0.006426 -0.059346 0.080230
vn -0.007557 -0.045074 0.088945
vn -0.006792 -0.056128 0.082483
vn -0.007847 -0.041398 0.090690
vn -0.007254 -0.051784 0.085240
vn -0.008216 -0.036348 0.092797
vn -0.007849 -0.045672 0.088614
vn -0.008692 -0.029071 0.095285
vn -0.008626 -0.036640 0.092645
vn -0.008980 -0.024143 0.096625
vn -0.009097 -0.030423 0.094824
vn -0.009304 -0.017964 0.097932
vn -0.009622 -0.022579 0.096941
vn -0.009657 -0.010105 0.099018
vn -0.010186 -0.012613 0.098677
vn -0.015983 0.000000 0.098714
vn -0.010837 -0.014892 0.098289
vn -0.011604 -0.016950 0.097868
vn -0.010512 -0.030936 0.094512
vn -0.011077 -0.034767 0.093105
vn -0.009662 -0.047476 0.087480
vn -0.009886 -0.052870 0.084303
vn -0.008168 -0.063791 0.076577
vn -0.007860 -0.070373 0.070611
vn -0.004261 -0.084757 0.052897
vn -0.005372 -0.077733 0.062680
vn -0.001795 -0.091703 0.039841
vn -0.003383 -0.085348 0.052002
vn -0.000875 -0.093745 0.034802
vn -0.001970 -0.089744 0.044070
vn -0.000110 -0.095224 0.030536
vn 0.001081 -0.097126 0.023778
vn -0.000940 -0.092448 0.038112
vn 0.001955 -0.098212 0.018723
vn 0.000020 -0.094442 0.032873
vn -0.005680 -0.065693 0.075181
vn -0.005361 -0.069507 0.071694
vn -0.005878 -0.066068 0.074836
vn -0.006541 -0.061296 0.078740
vn -0.007409 -0.054368 0.083602
vn -0.008557 -0.043786 0.089496
vn -0.009253 -0.036350 0.092699
vn -0.010025 -0.026889 0.095794
vn -0.004083 -0.077590 0.062953
vn -0.004116 -0.078425 0.061908
vn -0.004797 -0.074984 0.065988
vn -0.005688 -0.070035 0.071153
vn -0.006877 -0.062549 0.077719
vn -0.008473 -0.050616 0.085827
vn -0.009445 -0.042004 0.090258
vn -0.002199 -0.087207 0.048889
vn -0.002657 -0.086112 0.050771
vn -0.003512 -0.082906 0.055806
vn -0.004655 -0.078062 0.062327
vn -0.006217 -0.070318 0.070829
vn -0.008355 -0.057244 0.081568
vn -0.010092 -0.058304 0.080615
vn -0.011717 -0.038432 0.091573
vn -0.012477 -0.018793 0.097422
vn -0.012425 -0.041987 0.089904
vn -0.013450 -0.020425 0.096963
vn -0.014515 -0.021848 0.096499
vn -0.009259 -0.007358 0.099298
vn -0.008995 -0.004452 0.099495
vn -0.008860 -0.001646 0.099593
vn -0.008927 -0.007845 0.099291
vn -0.008850 -0.002895 0.099566
vn -0.008865 -0.010509 0.099050
vn -0.008841 -0.003875 0.099533
vn -0.008811 -0.012650 0.098805
vn -0.008833 -0.004664 0.099500
vn -0.008721 -0.015874 0.098346
vn -0.008821 -0.005856 0.099438
vn -0.008651 -0.018180 0.097952
vn -0.008811 -0.006713 0.099385
vn -0.008595 -0.019909 0.097620
vn -0.008172 -0.032822 0.094106
vn -0.008323 -0.030046 0.095016
vn -0.008514 -0.026298 0.096104
vn -0.008758 -0.020994 0.097378
vn -0.008906 -0.017441 0.098064
vn -0.009073 -0.013007 0.098734
vn -0.008363 0.028559 0.095469
vn -0.008479 0.026118 0.096156
vn -0.007853 0.040327 0.091171
vn -0.008087 0.036982 0.092558
vn -0.008383 0.032422 0.094226
vn -0.007111 0.052075 0.085074
vn -0.007508 0.047958 0.087428
vn -0.008017 0.042222 0.090294
vn -0.008680 0.033832 0.093702
vn -0.008834 0.003842 0.099535
vn -0.008838 0.003060 0.099562
vn -0.008841 0.002543 0.099576
vn -0.008845 0.001900 0.099590
vn -0.008848 0.001081 0.099602
vn -0.008831 0.010645 0.099039
vn -0.008923 0.015134 0.098445
vn -0.009257 0.016023 0.098273
vn -0.010017 0.011694 0.098807
vn -0.008869 0.008845 0.099212
vn -0.008912 0.006606 0.099383
vn -0.008959 0.003752 0.099527
vn -0.009050 0.011291 0.098948
vn -0.009544 0.009033 0.099133
vn -0.009192 0.006395 0.099371
vn 0.033968 -0.009102 0.093613
vn 0.034169 -0.000000 0.093981
vn 0.034169 -0.000000 0.093981
vn 0.033968 0.009102 0.093613
vn 0.033968 0.009102 0.093613
vn 0.033277 0.019212 0.092323
vn 0.033277 0.019212 0.092323
vn 0.031747 0.031747 0.089354
vn 0.031747 0.031747 0.089354
vn 0.028353 0.049108 0.082368
vn 0.028353 0.049108 0.082368
vn 0.019950 0.074454 0.063707
vn 0.019950 0.074454 0.063707
vn -0.000000 0.098825 0.015282
vn -0.000000 0.098825 0.015282
vn -0.022989 0.085796 -0.045940
vn -0.022989 0.085796 -0.045940
vn -0.032918 0.057016 -0.075270
vn -0.032918 0.057016 -0.075270
vn -0.036153 0.036153 -0.085941
vn -0.036153 0.036153 -0.085941
vn -0.037329 0.021552 -0.090234
vn -0.037329 0.021552 -0.090234
vn -0.037784 0.010124 -0.092032
vn -0.037784 0.010124 -0.092032
vn -0.037906 0.000000 -0.092537
vn -0.037906 0.000000 -0.092537
vn -0.037784 -0.010124 -0.092032
vn -0.037784 -0.010124 -0.092032
vn -0.037329 -0.021552 -0.090234
vn -0.037329 -0.021552 -0.090234
vn -0.036153 -0.036153 -0.085941
vn -0.036153 -0.036153 -0.085941
vn -0.032918 -0.057016 -0.075270
vn -0.032918 -0.057016 -0.075270
vn -0.022989 -0.085796 -0.045940
vn -0.022989 -0.085796 -0.045940
vn 0.000000 -0.098825 0.015282
vn 0.000000 -0.098825 0.015282
vn 0.019950 -0.074454 0.063707
vn 0.019950 -0.074454 0.063707
vn 0.028353 -0.049108 0.082368
vn 0.028353 -0.049108 0.082368
vn 0.031747 -0.031747 0.089354
vn 0.031747 -0.031747 0.089354
vn 0.033277 -0.019212 0.092323
vn 0.033277 -0.019212 0.092323
vn 0.033968 -0.009102 0.093613
vn 0.000000 0.000000 -0.100000
vn 0.000000 0.000000 -0.100000
vn 0.000000 0.000000 -0.100000
vn 0.000000 0.000000 -0.100000
vn 0.000000 0.000000 -0.100000
vn 0.000000 0.000000 -0.100000
vn 0.000000 0.000000 -0.100000
vn 0.000000 0.000000 -0.100000
vn 0.000000 0.000000 -0.100000
vn 0.000000 0.000000 -0.100000
vn 0.000000 0.000000 -0.100000
vn 0.000000 0.000000 -0.100000
vn 0.000000 0.000000 -0.100000
vn -0.000000 0.100000 -0.000000
vn -0.000000 0.100000 -0.000000
vn -0.000000 0.100000 -0.000000
vn -0.000000 0.100000 -0.000000
vn -0.000000 0.100000 -0.000000
vn -0.000000 0.100000 -0.000000
vn -0.000000 0.100000 -0.000000
vn -0.000000 0.100000 -0.000000
vn -0.000000 0.100000 -0.000000
vn -0.000000 0.100000 -0.000000
vn -0.000000 0.100000 -0.000000
vn 0.100000 0.000000 0.000000
vn 0.100000 0.000000 0.000000
vn 0.100000 0.000000 0.000000
vn 0.100000 0.000000 0.000000
vn 0.100000 0.000000 0.000000
vn 0.000000 -0.100000 0.000000
vn 0.000000 -0.100000 0.000000
vn 0.000000 -0.100000 0.000000
vn 0.000000 -0.100000 0.000000
vn 0.000000 -0.100000 0.000000
vn 0.000000 -0.100000 0.000000
vn 0.000000 -0.100000 0.000000
vn 0.000000 -0.100000 0.000000
vn 0.000000 -0.100000 0.000000
vn 0.000000 -0.100000 0.000000
vn 0.000000 -0.100000 0.000000
vn 0.000000 -0.100000 0.000000
vn -0.100000 -0.000000 0.000000
vn -0.100000 -0.000000 0.000000
vn -0.100000 -0.000000 0.000000
vn -0.100000 -0.000000 0.000000
vn 0.100000 0.000000 0.000000
vn 0.100000 0.000000 0.000000
vn 0.100000 0.000000 0.000000
vn 0.100000 0.000000 0.000000
vn 0.100000 0.000000 0.000000
vn 0.100000 0.000000 0.000000
vn 0.100000 0.000000 0.000000
vn 0.100000 0.000000 0.000000
vn 0.100000 0.000000 0.000000
vn 0.100000 0.000000 0.000000
vn 0.100000 0.000000 0.000000
vn 0.100000 0.000000 0.000000
vn 0.100000 0.000000 0.000000
vn 0.100000 0.000000 0.000000
vn 0.100000 0.000000 0.000000
vn 0.100000 0.000000 0.000000
vn 0.100000 0.000000 0.000000
vn 0.100000 0.000000 0.000000
vn 0.100000 0.000000 0.000000
vn 0.100000 0.000000 0.000000
vn 0.100000 0.000000 0.000000
vn 0.100000 0.000000 0.000000
vn 0.100000 0.000000 0.000000
vn 0.100000 0.000000 0.000000
vn 0.100000 0.000000 0.000000
vn 0.100000 0.000000 0.000000
vn 0.100000 0.000000 0.000000
vn 0.100000 0.000000 0.000000
vn 0.100000 0.000000 0.000000
vn 0.100000 0.000000 0.000000
vn 0.100000 0.000000 0.000000
vn 0.100000 0.000000 0.000000
vn 0.100000 0.000000 0.000000
vn 0.100000 0.000000 0.000000
vn 0.100000 0.000000 0.000000
vn 0.100000 0.000000 0.000000
vn 0.100000 0.000000 0.000000
vn 0.100000 0.000000 0.000000
vn 0.100000 0.000000 0.000000
vn 0.100000 0.000000 0.000000
vn 0.100000 0.000000 0.000000
vn 0.000000 -0.100000 0.000000
vn 0.000000 -0.100000 0.000000
vn 0.000000 -0.100000 0.000000
vn 0.000000 -0.100000 0.000000
vn 0.000000 -0.100000 0.000000
vn 0.000000 -0.100000 0.000000
vn 0.000000 -0.100000 0.000000
vn 0.000000 -0.100000 0.000000
vn 0.000000 0.000000 -0.100000
vn 0.000000 0.000000 -0.100000
vn 0.000000 0.000000 -0.100000
vn 0.000000 0.000000 -0.100000
vn 0.000000 0.000000 -0.100000
vn 0.000000 0.000000 -0.100000
vn 0.008718 0.099619 -0.000000
vn 0.022701 0.097389 -0.000000
vn 0.025889 0.096591 -0.000000
vn 0.034452 0.093878 -0.000000
vn 0.037518 0.092695 -0.000000
vn 0.045684 0.088955 -0.000000
vn 0.048582 0.087406 -0.000000
vn 0.056230 0.082694 -0.000000
vn 0.058916 0.080801 -0.000000
vn 0.065929 0.075189 -0.000000
vn 0.068364 0.072982 -0.000000
vn 0.074637 0.066553 -0.000000
vn 0.076784 0.064064 -0.000000
vn 0.082223 0.056916 -0.000000
vn 0.084049 0.054183 -0.000000
vn 0.088572 0.046423 -0.000000
vn 0.090049 0.043487 -0.000000
vn 0.093588 0.035231 -0.000000
vn 0.094695 0.032137 -0.000000
vn 0.097197 0.023510 -0.000000
vn 0.097917 0.020304 -0.000000
vn 0.099344 0.011436 -0.000000
vn 0.099666 0.008165 -0.000000
vn 0.099997 -0.000811 -0.000000
vn 0.099916 -0.004096 -0.000000
vn 0.099145 -0.013046 -0.000000
vn 0.098663 -0.016296 -0.000000
vn 0.096803 -0.025084 -0.000000
vn 0.095926 -0.028251 -0.000000
vn 0.093004 -0.036745 -0.000000
vn 0.091747 -0.039781 -0.000000
vn 0.087807 -0.047854 -0.000000
vn 0.086187 -0.050713 -0.000000
vn 0.081289 -0.058242 -0.000000
vn 0.079331 -0.060882 -0.000000
vn 0.073548 -0.067755 -0.000000
vn 0.071282 -0.070135 -0.000000
vn 0.064701 -0.076248 -0.000000
vn 0.062161 -0.078333 -0.000000
vn 0.054881 -0.083595 -0.000000
vn 0.052104 -0.085353 -0.000000
vn 0.044235 -0.089684 -0.000000
vn 0.041264 -0.091089 -0.000000
vn 0.032924 -0.094425 -0.000000
vn 0.029804 -0.095455 -0.000000
vn 0.021118 -0.097745 -0.000000
vn 0.017895 -0.098386 -0.000000
vn 0.008994 -0.099595 -0.000000
vn 0.005717 -0.099836 -0.000000
vn -0.003265 -0.099947 -0.000000
vn -0.006547 -0.099785 -0.000000
vn -0.015475 -0.098795 -0.000000
vn -0.018713 -0.098234 -0.000000
vn -0.027452 -0.096158 -0.000000
vn -0.030597 -0.095204 -0.000000
vn -0.039017 -0.092074 -0.000000
vn -0.042021 -0.090743 -0.000000
vn -0.049994 -0.086606 -0.000000
vn -0.052813 -0.084917 -0.000000
vn -0.060220 -0.079835 -0.000000
vn -0.062810 -0.077813 -0.000000
vn -0.069539 -0.071863 -0.000000
vn -0.071863 -0.069539 -0.000000
vn -0.077813 -0.062810 -0.000000
vn -0.079835 -0.060220 -0.000000
vn -0.084917 -0.052813 -0.000000
vn -0.086606 -0.049994 -0.000000
vn -0.090743 -0.042021 -0.000000
vn -0.092074 -0.039017 -0.000000
vn -0.095204 -0.030597 -0.000000
vn -0.096158 -0.027452 -0.000000
vn -0.098234 -0.018713 -0.000000
vn -0.098795 -0.015475 -0.000000
vn -0.099785 -0.006547 -0.000000
vn -0.099947 -0.003265 -0.000000
vn -0.099836 0.005717 -0.000000
vn -0.099595 0.008994 -0.000000
vn -0.098386 0.017895 -0.000000
vn -0.097745 0.021118 -0.000000
vn -0.095455 0.029804 -0.000000
vn -0.094425 0.032924 -0.000000
vn -0.091089 0.041264 -0.000000
vn -0.089684 0.044235 -0.000000
vn -0.085353 0.052104 -0.000000
vn -0.083595 0.054881 -0.000000
vn -0.078333 0.062161 -0.000000
vn -0.076248 0.064701 -0.000000
vn -0.070135 0.071282 -0.000000
vn -0.067755 0.073548 -0.000000
vn -0.060882 0.079331 -0.000000
vn -0.058242 0.081289 -0.000000
vn -0.050713 0.086187 -0.000000
vn -0.047854 0.087807 -0.000000
vn -0.039781 0.091747 -0.000000
vn -0.036745 0.093004 -0.000000
vn -0.028251 0.095926 -0.000000
vn -0.025084 0.096803 -0.000000
vn -0.016296 0.098663 -0.000000
vn -0.013046 0.099145 -0.000000
vn -0.004096 0.099916 -0.000000
vn -0.000811 0.099997 -0.000000
vn 0.008165 0.099666 -0.000000
vn 0.011436 0.099344 -0.000000
vn 0.020304 0.097917 -0.000000
vn 0.023510 0.097197 -0.000000
vn 0.032137 0.094695 -0.000000
vn 0.035231 0.093588 -0.000000
vn 0.043487 0.090049 -0.000000
vn 0.046423 0.088572 -0.000000
vn 0.054183 0.084049 -0.000000
vn 0.056916 0.082223 -0.000000
vn 0.064064 0.076784 -0.000000
vn 0.066553 0.074637 -0.000000
vn 0.072982 0.068364 -0.000000
vn 0.075189 0.065929 -0.000000
vn 0.080801 0.058916 -0.000000
vn 0.082694 0.056230 -0.000000
vn 0.087406 0.048582 -0.000000
vn 0.088955 0.045684 -0.000000
vn 0.092695 0.037518 -0.000000
vn 0.093878 0.034452 -0.000000
vn 0.096591 0.025889 -0.000000
vn 0.097389 0.022701 -0.000000
vn 0.099033 0.013870 -0.000000
vn 0.099436 0.010609 -0.000000
vn 0.099987 0.001643 -0.000000
vn 0.099987 -0.001643 -0.000000
vn 0.099436 -0.010609 -0.000000
vn 0.099033 -0.013870 -0.000000
vn 0.097389 -0.022701 -0.000000
vn 0.096591 -0.025889 -0.000000
vn 0.093878 -0.034452 -0.000000
vn 0.092695 -0.037518 -0.000000
vn 0.088955 -0.045684 -0.000000
vn 0.087406 -0.048582 -0.000000
vn 0.082694 -0.056230 -0.000000
vn 0.080801 -0.058916 -0.000000
vn 0.075189 -0.065929 -0.000000
vn 0.072982 -0.068364 -0.000000
vn 0.066553 -0.074637 -0.000000
vn 0.064064 -0.076784 -0.000000
vn 0.056916 -0.082223 -0.000000
vn 0.054183 -0.084049 -0.000000
vn 0.046423 -0.088572 -0.000000
vn 0.043487 -0.090049 -0.000000
vn 0.035231 -0.093588 -0.000000
vn 0.032137 -0.094695 -0.000000
vn 0.023510 -0.097197 -0.000000
vn 0.020304 -0.097917 -0.000000
vn 0.011436 -0.099344 -0.000000
vn 0.008165 -0.099666 -0.000000
vn -0.000811 -0.099997 -0.000000
vn -0.004096 -0.099916 -0.000000
vn -0.013046 -0.099145 -0.000000
vn -0.016296 -0.098663 -0.000000
vn -0.025084 -0.096803 -0.000000
vn -0.028251 -0.095926 -0.000000
vn -0.036745 -0.093004 -0.000000
vn -0.039781 -0.091747 -0.000000
vn -0.047854 -0.087807 -0.000000
vn -0.050713 -0.086187 -0.000000
vn -0.058242 -0.081289 -0.000000
vn -0.060882 -0.079331 -0.000000
vn -0.067755 -0.073548 -0.000000
vn -0.070135 -0.071282 -0.000000
vn -0.076248 -0.064701 -0.000000
vn -0.078333 -0.062161 -0.000000
vn -0.083595 -0.054881 -0.000000
vn -0.085353 -0.052104 -0.000000
vn -0.089684 -0.044235 -0.000000
vn -0.091089 -0.041264 -0.000000
vn -0.094425 -0.032924 -0.000000
vn -0.095455 -0.029804 -0.000000
vn -0.097745 -0.021118 -0.000000
vn -0.098386 -0.017895 -0.000000
vn -0.099595 -0.008994 -0.000000
vn -0.099836 -0.005717 -0.000000
vn -0.099947 0.003265 -0.000000
vn -0.099785 0.006547 -0.000000
vn -0.098795 0.015475 -0.000000
vn -0.098234 0.018713 -0.000000
vn -0.096158 0.027452 -0.000000
vn -0.095204 0.030597 -0.000000
vn -0.092074 0.039017 -0.000000
vn -0.090743 0.042021 -0.000000
vn -0.086606 0.049994 -0.000000
vn -0.084917 0.052813 -0.000000
vn -0.079835 0.060220 -0.000000
vn -0.077813 0.062810 -0.000000
vn -0.071863 0.069539 -0.000000
vn -0.069539 0.071863 -0.000000
vn -0.062810 0.077813 -0.000000
vn -0.060220 0.079835 -0.000000
vn -0.052813 0.084917 -0.000000
vn -0.049994 0.086606 -0.000000
vn -0.042021 0.090743 -0.000000
vn -0.039017 0.092074 -0.000000
vn -0.030597 0.095204 -0.000000
vn -0.027452 0.096158 -0.000000
vn -0.018713 0.098234 -0.000000
vn -0.015475 0.098795 -0.000000
vn -0.006547 0.099785 -0.000000
vn -0.003265 0.099947 -0.000000
vn 0.005717 0.099836 -0.000000
vn 0.008994 0.099595 -0.000000
vn 0.017895 0.098386 -0.000000
vn 0.021118 0.097745 -0.000000
vn 0.029804 0.095455 -0.000000
vn 0.032924 0.094425 -0.000000
vn 0.041264 0.091089 -0.000000
vn 0.044235 0.089684 -0.000000
vn 0.052104 0.085353 -0.000000
vn 0.054881 0.083595 -0.000000
vn 0.062161 0.078333 -0.000000
vn 0.064701 0.076248 -0.000000
vn 0.071282 0.070135 -0.000000
vn 0.073548 0.067755 -0.000000
vn 0.079331 0.060882 -0.000000
vn 0.081289 0.058242 -0.000000
vn 0.086187 0.050713 -0.000000
vn 0.087807 0.047854 -0.000000
vn 0.091747 0.039781 -0.000000
vn 0.093004 0.036745 -0.000000
vn 0.095926 0.028251 -0.000000
vn 0.096803 0.025084 -0.000000
vn 0.098663 0.016296 -0.000000
vn 0.099145 0.013046 -0.000000
vn 0.099916 0.004096 -0.000000
vn 0.099997 0.000811 -0.000000
vn 0.099666 -0.008165 -0.000000
vn 0.099344 -0.011436 -0.000000
vn 0.097917 -0.020304 -0.000000
vn 0.097197 -0.023510 -0.000000
vn 0.094695 -0.032137 -0.000000
vn 0.093588 -0.035231 -0.000000
vn 0.090049 -0.043487 -0.000000
vn 0.088572 -0.046423 -0.000000
vn 0.084049 -0.054183 -0.000000
vn 0.082223 -0.056916 -0.000000
vn 0.076784 -0.064064 -0.000000
vn 0.074637 -0.066553 -0.000000
vn 0.068364 -0.072982 -0.000000
vn 0.065929 -0.075189 -0.000000
vn 0.058916 -0.080801 -0.000000
vn 0.056230 -0.082694 -0.000000
vn 0.048582 -0.087406 -0.000000
vn 0.045684 -0.088955 -0.000000
vn 0.037518 -0.092695 -0.000000
vn 0.034452 -0.093878 -0.000000
vn 0.025889 -0.096591 -0.000000
vn 0.022701 -0.097389 -0.000000
vn 0.008718 -0.099619 -0.000000
vn 0.010609 -0.099436 -0.000000
vn -0.001643 -0.099987 -0.000000
vn -0.008718 -0.099619 -0.000000
vn -0.013870 -0.099033 -0.000000
vn -0.025889 -0.096591 -0.000000
vn -0.008718 0.099619 -0.000000
vn -0.001643 0.099987 -0.000000
vn 0.010609 0.099436 -0.000000
vn -0.025889 0.096591 -0.000000
vn -0.013870 0.099033 -0.000000
vn 0.040469 -0.029459 -0.086570
vn 0.038434 -0.032046 -0.086579
vn 0.036180 -0.034572 -0.086578
vn 0.034122 -0.036595 -0.086582
vn 0.031519 -0.038876 -0.086575
vn 0.029250 -0.040611 -0.086575
vn 0.026470 -0.042494 -0.086566
vn 0.024075 -0.043893 -0.086567
vn 0.021144 -0.045390 -0.086560
vn 0.018633 -0.046469 -0.086565
vn 0.015560 -0.047591 -0.086562
vn 0.012930 -0.048358 -0.086570
vn 0.009712 -0.049105 -0.086570
vn 0.006958 -0.049556 -0.086578
vn 0.003597 -0.049913 -0.086578
vn 0.000719 -0.050030 -0.086582
vn -0.002743 -0.049972 -0.086575
vn -0.005596 -0.049733 -0.086575
vn -0.008925 -0.049261 -0.086566
vn -0.011642 -0.048689 -0.086567
vn -0.014821 -0.047829 -0.086560
vn -0.017407 -0.046942 -0.086565
vn -0.020438 -0.045709 -0.086562
vn -0.022900 -0.044512 -0.086569
vn -0.025784 -0.042906 -0.086570
vn -0.028124 -0.041392 -0.086578
vn -0.030850 -0.039403 -0.086578
vn -0.033056 -0.037560 -0.086583
vn -0.035584 -0.035191 -0.086576
vn -0.037541 -0.033095 -0.086576
vn -0.039694 -0.030506 -0.086567
vn -0.041325 -0.028254 -0.086567
vn -0.043105 -0.025480 -0.086561
vn -0.044426 -0.023085 -0.086564
vn -0.045843 -0.020137 -0.086562
vn -0.046863 -0.017597 -0.086569
vn -0.047920 -0.014473 -0.086569
vn -0.048636 -0.011784 -0.086577
vn -0.049319 -0.008484 -0.086577
vn -0.049715 -0.005642 -0.086583
vn -0.049998 -0.002189 -0.086576
vn -0.050041 0.000684 -0.086576
vn -0.049897 0.004053 -0.086567
vn -0.049593 0.006821 -0.086568
vn -0.049048 0.010074 -0.086561
vn -0.048419 0.012737 -0.086564
vn -0.047488 0.015873 -0.086562
vn -0.046539 0.018439 -0.086568
vn -0.045225 0.021461 -0.086569
vn -0.043951 0.023931 -0.086577
vn -0.042244 0.026831 -0.086577
vn -0.040632 0.029198 -0.086583
vn -0.038523 0.031945 -0.086577
vn -0.036622 0.034107 -0.086577
vn -0.034249 0.036511 -0.086568
vn -0.032163 0.038360 -0.086568
vn -0.029573 0.040406 -0.086561
vn -0.027316 0.041957 -0.086564
vn -0.024520 0.043656 -0.086561
vn -0.022095 0.044919 -0.086568
vn -0.019094 0.046275 -0.086568
vn -0.016494 0.047249 -0.086577
vn -0.013286 0.048249 -0.086577
vn -0.010507 0.048919 -0.086583
vn -0.007103 0.049538 -0.086577
vn -0.004236 0.049864 -0.086577
vn -0.000859 0.050052 -0.086568
vn 0.001933 0.050022 -0.086568
vn 0.005229 0.049798 -0.086561
vn 0.007944 0.049432 -0.086564
vn 0.011157 0.048813 -0.086561
vn 0.013801 0.048120 -0.086568
vn 0.016932 0.047110 -0.086568
vn 0.019510 0.046086 -0.086576
vn 0.022554 0.044675 -0.086576
vn 0.025059 0.043308 -0.086582
vn 0.027994 0.041482 -0.086577
vn 0.030342 0.039795 -0.086578
vn 0.032975 0.037664 -0.086569
vn 0.035026 0.035764 -0.086569
vn 0.037320 0.033382 -0.086561
vn 0.039087 0.031286 -0.086564
vn 0.041052 0.028670 -0.086561
vn 0.042545 0.026381 -0.086567
vn 0.044186 0.023531 -0.086567
vn 0.045407 0.021045 -0.086576
vn 0.046713 0.017959 -0.086576
vn 0.047648 0.015269 -0.086582
vn 0.048596 0.011949 -0.086578
vn 0.049205 0.009117 -0.086578
vn 0.049725 0.005764 -0.086569
vn 0.049969 0.002975 -0.086569
vn 0.050070 -0.000333 -0.086562
vn 0.049971 -0.003074 -0.086565
vn 0.049670 -0.006334 -0.086561
vn 0.049240 -0.009031 -0.086567
vn 0.048542 -0.012242 -0.086567
vn 0.047777 -0.014902 -0.086575
vn 0.046674 -0.018061 -0.086576
vn 0.045562 -0.020678 -0.086582
vn 0.044038 -0.023769 -0.086578
vn 0.042585 -0.026281 -0.086579
vn 0.040716 -0.029120 -0.086570
vn 0.039021 -0.031353 -0.086570
vn 0.036872 -0.033875 -0.086562
vn 0.034957 -0.035841 -0.086565
vn 0.032544 -0.038054 -0.086561
vn 0.030414 -0.039764 -0.086567
vn 0.027742 -0.041673 -0.086566
vn 0.025392 -0.043128 -0.086575
vn 0.022456 -0.044726 -0.086575
vn 0.019880 -0.045917 -0.086582
vn 0.016680 -0.047181 -0.086578
vn 0.013912 -0.048068 -0.086579
vn 0.010616 -0.048918 -0.086570
vn 0.007856 -0.049436 -0.086570
vn 0.004566 -0.049861 -0.086562
vn 0.001825 -0.050032 -0.086565
vn -0.001450 -0.050052 -0.086560
vn -0.004175 -0.049888 -0.086566
vn -0.007436 -0.049508 -0.086566
vn -0.010151 -0.049009 -0.086574
vn -0.013396 -0.048222 -0.086575
vn -0.016100 -0.047375 -0.086582
vn -0.019313 -0.046165 -0.086578
vn -0.021963 -0.044962 -0.086580
vn -0.024982 -0.043376 -0.086571
vn -0.027379 -0.041904 -0.086571
vn -0.030105 -0.040008 -0.086562
vn -0.032252 -0.038293 -0.086565
vn -0.034692 -0.036107 -0.086560
vn -0.036602 -0.034156 -0.086566
vn -0.038761 -0.031686 -0.086566
vn -0.040436 -0.029494 -0.086574
vn -0.042309 -0.026736 -0.086574
vn -0.043742 -0.024296 -0.086582
vn -0.045307 -0.021246 -0.086578
vn -0.046464 -0.018574 -0.086580
vn -0.047637 -0.015366 -0.086571
vn -0.048427 -0.012662 -0.086571
vn -0.049174 -0.009423 -0.086563
vn -0.049614 -0.006707 -0.086565
vn -0.049954 -0.003448 -0.086560
vn -0.050058 -0.000720 -0.086566
vn -0.049999 0.002559 -0.086565
vn -0.049769 0.005305 -0.086573
vn -0.049305 0.008603 -0.086574
vn -0.048728 0.011367 -0.086581
vn -0.047842 0.014673 -0.086578
vn -0.046904 0.017430 -0.086580
vn -0.045618 0.020601 -0.086572
vn -0.044384 0.023139 -0.086571
vn -0.042761 0.026044 -0.086563
vn -0.041262 0.028354 -0.086565
vn -0.039325 0.030998 -0.086560
vn -0.037570 0.033089 -0.086566
vn -0.035325 0.035478 -0.086565
vn -0.033312 0.037356 -0.086573
vn -0.030756 0.039486 -0.086573
vn -0.028476 0.041144 -0.086581
vn -0.025604 0.042995 -0.086579
vn -0.023058 0.044408 -0.086581
vn -0.019970 0.045896 -0.086572
vn -0.017348 0.046951 -0.086572
vn -0.014190 0.048015 -0.086563
vn -0.011526 0.048720 -0.086565
vn -0.008314 0.049378 -0.086560
vn -0.005609 0.049749 -0.086565
vn -0.002343 0.050011 -0.086564
vn 0.000408 0.050051 -0.086572
vn 0.003728 0.049912 -0.086573
vn 0.006527 0.049610 -0.086581
vn 0.009893 0.049054 -0.086579
vn 0.012726 0.048392 -0.086581
vn 0.016019 0.047419 -0.086573
vn 0.018675 0.046438 -0.086572
vn 0.021733 0.045104 -0.086564
vn 0.024183 0.043836 -0.086565
vn 0.027007 0.042166 -0.086560
vn 0.029260 0.040624 -0.086565
vn 0.031855 0.038626 -0.086564
vn 0.033918 0.036809 -0.086572
vn 0.036282 0.034479 -0.086573
vn 0.038150 0.032379 -0.086580
vn 0.040267 0.029711 -0.086578
vn 0.041920 0.027320 -0.086581
vn 0.043710 0.024383 -0.086573
vn 0.045021 0.021868 -0.086573
vn 0.046394 0.018823 -0.086564
vn 0.047358 0.016235 -0.086566
vn 0.048329 0.013100 -0.086560
vn 0.048963 0.010443 -0.086565
vn 0.049544 0.007221 -0.086564
vn 0.049852 0.004492 -0.086571
vn 0.050039 0.001181 -0.086572
vn 0.050013 -0.001625 -0.086580
vn 0.049789 -0.005019 -0.086578
vn 0.049409 -0.007896 -0.086582
vn 0.048763 -0.011280 -0.086573
vn 0.048044 -0.014029 -0.086573
vn 0.047014 -0.017211 -0.086565
vn 0.045991 -0.019779 -0.086566
vn 0.044604 -0.022756 -0.086560
vn 0.043289 -0.025150 -0.086565
vn 0.041556 -0.027927 -0.086563
vn 0.039952 -0.030155 -0.086571
vn 0.037869 -0.032731 -0.086572
vn 0.035968 -0.034789 -0.086580
vn 0.033528 -0.037150 -0.086578
vn 0.031318 -0.039022 -0.086582
vn 0.028561 -0.041100 -0.086574
vn 0.026179 -0.042657 -0.086574
vn 0.023275 -0.044326 -0.086565
vn 0.020789 -0.045542 -0.086566
vn 0.017760 -0.046818 -0.086560
vn 0.015178 -0.047709 -0.086565
vn 0.012029 -0.048602 -0.086563
vn 0.009347 -0.049175 -0.086570
vn 0.006077 -0.049684 -0.086571
vn 0.003290 -0.049932 -0.086579
vn -0.000098 -0.050042 -0.086578
vn -0.002987 -0.049946 -0.086582
vn -0.006430 -0.049634 -0.086574
vn -0.009247 -0.049187 -0.086574
vn -0.012523 -0.048473 -0.086565
vn -0.015185 -0.047704 -0.086566
vn -0.018287 -0.046614 -0.086560
vn -0.020761 -0.045558 -0.086564
vn -0.023732 -0.044087 -0.086563
vn -0.026058 -0.042740 -0.086570
vn -0.028865 -0.040894 -0.086571
vn -0.031070 -0.039229 -0.086578
vn -0.033674 -0.037018 -0.086578
vn -0.035766 -0.034992 -0.086581
vn -0.038090 -0.032464 -0.086575
vn -0.039947 -0.030154 -0.086574
vn -0.041831 -0.027505 -0.086566
vn -0.043395 -0.024967 -0.086565
vn -0.044857 -0.022252 -0.086560
vn -0.046139 -0.019443 -0.086563
vn -0.047195 -0.016722 -0.086562
vn -0.048178 -0.013595 -0.086568
vn -0.048852 -0.010914 -0.086570
vn -0.049491 -0.007422 -0.086577
vn -0.049810 -0.004821 -0.086578
vn -0.050032 -0.000899 -0.086580
vn -0.050024 0.001516 -0.086575
vn -0.049731 0.005691 -0.086571
vn -0.049465 0.007713 -0.086566
vn -0.048606 0.012015 -0.086563
vn -0.048178 0.013643 -0.086561
vn -0.046687 0.018092 -0.086562
vn -0.046197 0.019310 -0.086562
vn -0.043974 0.023920 -0.086569
vn -0.043526 0.024723 -0.086570
vn -0.040445 0.029471 -0.086577
vn -0.040149 0.029874 -0.086578
vn -0.036054 0.034709 -0.086576
vn 0.042058 -0.027143 -0.086570
vn 0.043952 -0.023982 -0.086562
vn 0.045016 -0.021911 -0.086565
vn 0.046658 -0.018167 -0.086562
vn 0.047317 -0.016351 -0.086566
vn 0.048598 -0.012003 -0.086569
vn 0.048945 -0.010451 -0.086574
vn 0.049737 -0.005511 -0.086578
vn 0.049858 -0.004213 -0.086582
vn 0.050031 0.001084 -0.086578
vn 0.049998 0.002063 -0.086579
vn 0.049500 0.007449 -0.086569
vn 0.049389 0.008138 -0.086571
vn 0.048203 0.013539 -0.086563
vn 0.048067 0.014003 -0.086565
vn 0.046165 0.019377 -0.086564
vn 0.046039 0.019666 -0.086566
vn 0.043372 0.024983 -0.086572
vn 0.043287 0.025124 -0.086574
vn 0.039814 0.030308 -0.086581
vn 0.039780 0.030350 -0.086582
vn 0.035651 0.035116 -0.086579
vn 0.035661 0.035103 -0.086580
vn 0.031074 0.039243 -0.086570
vn 0.031126 0.039200 -0.086571
vn 0.026205 0.042659 -0.086565
vn 0.026139 0.042701 -0.086564
vn 0.020901 0.045491 -0.086566
vn 0.020857 0.045512 -0.086566
vn 0.015204 0.047685 -0.086573
vn -0.020615 0.045610 0.086572
vn -0.018123 0.046671 0.086564
vn -0.015030 0.047755 0.086566
vn -0.012407 0.048512 0.086560
vn -0.009204 0.049211 0.086565
vn -0.006483 0.049646 0.086563
vn -0.003167 0.049953 0.086572
vn -0.000344 0.050052 0.086572
vn 0.003079 0.049943 0.086581
vn 0.005980 0.049683 0.086579
vn 0.009358 0.049154 0.086581
vn 0.012116 0.048561 0.086574
vn 0.015317 0.047650 0.086573
vn 0.017920 0.046748 0.086565
vn 0.020940 0.045474 0.086566
vn 0.023392 0.044273 0.086560
vn 0.026234 0.042641 0.086565
vn 0.028540 0.041138 0.086563
vn 0.031200 0.039140 0.086571
vn 0.033355 0.037321 0.086571
vn 0.035814 0.034946 0.086580
vn 0.037789 0.032805 0.086578
vn 0.039940 0.030141 0.086581
vn 0.041588 0.027845 0.086574
vn 0.043350 0.025017 0.086573
vn 0.044674 0.022599 0.086565
vn 0.046057 0.019624 0.086566
vn 0.047067 0.017088 0.086560
vn 0.048076 0.013971 0.086565
vn 0.048775 0.011311 0.086563
vn 0.049404 0.008049 0.086571
vn 0.049778 0.005258 0.086571
vn 0.050005 0.001853 0.086580
vn 0.050031 -0.001058 0.086578
vn 0.049835 -0.004484 0.086582
vn 0.049514 -0.007296 0.086574
vn 0.048919 -0.010579 0.086574
vn 0.048275 -0.013262 0.086566
vn 0.047302 -0.016396 0.086566
vn 0.046347 -0.018954 0.086560
vn 0.045002 -0.021940 0.086565
vn 0.043734 -0.024378 0.086562
vn 0.042011 -0.027215 0.086570
vn 0.040417 -0.029530 0.086570
vn 0.038302 -0.032202 0.086579
vn 0.036368 -0.034374 0.086578
vn 0.033919 -0.036784 0.086582
vn 0.031789 -0.038656 0.086575
vn 0.029140 -0.040691 0.086574
vn 0.026859 -0.042248 0.086566
vn 0.024031 -0.043917 0.086567
vn 0.021605 -0.045172 0.086561
vn 0.018604 -0.046481 0.086565
vn 0.016030 -0.047435 0.086562
vn 0.012851 -0.048379 0.086570
vn 0.010120 -0.049023 0.086570
vn 0.006764 -0.049582 0.086579
vn 0.003876 -0.049892 0.086578
vn 0.000436 -0.050033 0.086582
vn -0.002404 -0.049989 0.086575
vn -0.005737 -0.049718 0.086575
vn -0.008476 -0.049339 0.086567
vn -0.011694 -0.048677 0.086567
vn -0.014334 -0.047977 0.086561
vn -0.017436 -0.046931 0.086565
vn -0.019983 -0.045910 0.086562
vn -0.022968 -0.044477 0.086570
vn -0.025421 -0.043122 0.086569
vn -0.028279 -0.041285 0.086578
vn -0.030624 -0.039579 0.086578
vn -0.033271 -0.037370 0.086582
vn -0.035350 -0.035427 0.086576
vn -0.037640 -0.032984 0.086575
vn -0.039417 -0.030861 0.086567
vn -0.041357 -0.028208 0.086567
vn -0.042844 -0.025916 0.086561
vn -0.044440 -0.023059 0.086564
vn -0.045640 -0.020593 0.086562
vn -0.046888 -0.017529 0.086569
vn -0.047795 -0.014882 0.086569
vn -0.048678 -0.011608 0.086578
vn -0.049268 -0.008774 0.086577
vn -0.049748 -0.005354 0.086582
vn -0.049983 -0.002513 0.086576
vn -0.050039 0.000840 0.086576
vn -0.049930 0.003609 0.086567
vn -0.049586 0.006880 0.086568
vn -0.049147 0.009577 0.086561
vn -0.048411 0.012765 0.086564
vn -0.047645 0.015397 0.086561
vn -0.046514 0.018502 0.086569
vn -0.045409 0.021069 0.086568
vn -0.043867 0.024083 0.086578
vn -0.042405 0.026574 0.086577
vn -0.040461 0.029434 0.086583
vn -0.038724 0.031701 0.086576
vn -0.036512 0.034227 0.086576
vn -0.034569 0.036207 0.086568
vn -0.032115 0.038401 0.086568
vn -0.029978 0.040106 0.086561
vn -0.027292 0.041973 0.086564
vn -0.024959 0.043408 0.086561
vn -0.022037 0.044948 0.086568
vn -0.019499 0.046106 0.086568
vn -0.016337 0.047302 0.086577
vn -0.013587 0.048165 0.086577
vn -0.010222 0.048979 0.086583
vn -0.007408 0.049493 0.086577
vn -0.004068 0.049879 0.086577
vn -0.001295 0.050042 0.086568
vn 0.001999 0.050019 0.086568
vn 0.004728 0.049847 0.086561
vn 0.007973 0.049427 0.086564
vn 0.010664 0.048923 0.086561
vn 0.013860 0.048103 0.086568
vn 0.016515 0.047258 0.086567
vn 0.019656 0.046023 0.086577
vn 0.022268 0.044818 0.086576
vn 0.025310 0.043161 0.086583
vn 0.027745 0.041649 0.086577
vn 0.030483 0.039689 0.086577
vn 0.032649 0.037945 0.086569
vn 0.035076 0.035715 0.086569
vn 0.036984 0.033753 0.086562
vn 0.039105 0.031263 0.086564
vn 0.040760 0.029084 0.086561
vn 0.042576 0.026332 0.086568
vn 0.043974 0.023926 0.086567
vn 0.045470 0.020906 0.086576
vn 0.046594 0.018264 0.086576
vn 0.047735 0.014993 0.086583
vn 0.048526 0.012233 0.086577
vn 0.049239 0.008937 0.086578
vn 0.049674 0.006186 0.086569
vn 0.049974 0.002901 0.086569
vn 0.050070 0.000165 0.086562
vn 0.049970 -0.003105 0.086564
vn 0.049732 -0.005829 0.086561
vn 0.049230 -0.009085 0.086567
vn 0.048651 -0.011803 0.086566
vn 0.047733 -0.015041 0.086576
vn 0.046794 -0.017748 0.086576
vn 0.045443 -0.020938 0.086583
vn 0.044172 -0.023519 0.086578
vn 0.042485 -0.026444 0.086578
vn 0.040958 -0.028777 0.086570
vn 0.038972 -0.031415 0.086569
vn 0.037205 -0.033507 0.086562
vn 0.034935 -0.035863 0.086565
vn 0.032930 -0.037722 0.086560
vn 0.030373 -0.039795 0.086567
vn 0.028122 -0.041419 0.086566
vn 0.025271 -0.043199 0.086575
vn 0.022762 -0.044572 0.086575
vn 0.019621 -0.046027 0.086582
vn 0.016941 -0.047088 0.086578
vn 0.013722 -0.048124 0.086579
vn 0.011020 -0.048828 0.086570
vn 0.007774 -0.049449 0.086570
vn 0.005058 -0.049813 0.086562
vn 0.001793 -0.050033 0.086565
vn -0.000939 -0.050064 0.086560
vn -0.004224 -0.049884 0.086567
vn -0.006979 -0.049575 0.086566
vn -0.010282 -0.048981 0.086575
vn -0.013058 -0.048315 0.086575
vn -0.016360 -0.047285 0.086582
vn -0.019063 -0.046269 0.086578
vn -0.022149 -0.044872 0.086579
vn -0.024627 -0.043577 0.086571
vn -0.027452 -0.041857 0.086570
vn -0.029710 -0.040301 0.086563
vn -0.032277 -0.038272 0.086565
vn -0.034322 -0.036460 0.086560
vn -0.036633 -0.034122 0.086566
vn -0.038465 -0.032045 0.086565
vn -0.040511 -0.029391 0.086574
vn -0.042117 -0.027038 0.086574
vn -0.043871 -0.024061 0.086582
vn -0.045194 -0.021488 0.086578
vn -0.046544 -0.018376 0.086579
vn -0.047512 -0.015748 0.086571
vn -0.048450 -0.012573 0.086571
vn -0.049079 -0.009902 0.086563
vn -0.049618 -0.006674 0.086565
vn -0.049917 -0.003959 0.086560
vn -0.050059 -0.000676 0.086566
vn -0.050022 0.002089 0.086565
vn -0.049755 0.005426 0.086574
vn -0.049366 0.008243 0.086574
vn -0.048668 0.011621 0.086582
vn -0.047919 0.014421 0.086578
vn -0.046827 0.017639 0.086580
vn -0.045779 0.020240 0.086572
vn -0.044340 0.023225 0.086571
vn -0.043011 0.025628 0.086563
vn -0.041242 0.028383 0.086565
vn -0.039640 0.030594 0.086560
vn -0.037542 0.033120 0.086566
vn -0.035660 0.035143 0.086564
vn -0.033225 0.037433 0.086573
vn -0.031049 0.039256 0.086573
vn -0.028268 0.041286 0.086582
vn -0.025828 0.042861 0.086578
vn -0.022854 0.044515 0.086580
vn -0.020326 0.045739 0.086572
vn -0.017252 0.046986 0.086572
vn -0.014652 0.047875 0.086564
vn -0.011490 0.048728 0.086565
vn -0.008818 0.049291 0.086560
vn -0.005569 0.049753 0.086566
vn -0.002819 0.049987 0.086564
vn 0.000518 0.050049 0.086573
vn 0.003350 0.049939 0.086573
vn 0.006768 0.049577 0.086581
vn 0.009638 0.049105 0.086579
vn 0.012957 0.048332 0.086580
vn 0.015656 0.047540 0.086573
vn 0.018775 0.046398 0.086572
vn 0.021300 0.045310 0.086564
vn 0.024216 0.043818 0.086565
vn 0.026574 0.042440 0.086560
vn 0.029290 0.040602 0.086565
vn 0.031483 0.038930 0.086564
vn 0.033995 0.036737 0.086572
vn 0.036016 0.034758 0.086572
vn 0.038301 0.032199 0.086581
vn 0.040418 0.029504 0.086579
vn 0.042055 0.027113 0.086581
vn 0.043994 0.023869 0.086572
vn 0.045071 0.021766 0.086573
vn 0.046718 0.018004 0.086564
vn 0.047372 0.016197 0.086566
vn 0.048631 0.011922 0.086562
vn 0.048971 0.010408 0.086565
vn 0.049742 0.005642 0.086567
vn 0.049860 0.004392 0.086572
vn 0.050037 -0.000852 0.086577
vn 0.050004 -0.001852 0.086581
vn 0.049484 -0.007440 0.086580
vn 0.049369 -0.008148 0.086581
vn 0.048149 -0.013674 0.086572
vn 0.048011 -0.014143 0.086573
vn 0.046099 -0.019531 0.086564
vn 0.045974 -0.019818 0.086566
vn 0.043354 -0.025043 0.086564
vn 0.043272 -0.025180 0.086565
vn 0.039929 -0.030188 0.086570
[truncated: 115,798 more chars]
